# Supplementary material for: 3,6-Diiodo-9H-carbazole
Source: Acta Crystallogr Sect E Struct Rep Online. 2012 Mar 31;68(Pt 4):o1242. doi: 10.1107/S1600536812012901 (PMC3344172; doi:10.1107/S1600536812012901)
Supplement: Supplementary file 3 [file e-68-o1242-Isup3.hkl]

#
# h,k,l, Fc-squared, Fo-squared, sigma(Fo-squared) and status flag
#
data_I
_shelx_title ' 11 in Pbca'
_shelx_refln_list_code          4
_shelx_F_calc_maximum      584.88
_exptl_crystal_F_000      1536.00
_reflns_d_resolution_high  0.7890
 
loop_
 _symmetry_equiv_pos_as_xyz
 'x, y, z'
 '-x+1/2, -y, z+1/2'
 '-x, y+1/2, -z+1/2'
 'x+1/2, -y+1/2, -z'
 '-x, -y, -z'
 'x-1/2, y, -z-1/2'
 'x, -y-1/2, z-1/2'
 '-x-1/2, y-1/2, z'
 
_cell_length_a    11.8823
_cell_length_b     7.8835
_cell_length_c    24.8355
_cell_angle_alpha  90.000
_cell_angle_beta   90.000
_cell_angle_gamma  90.000
 
_shelx_F_squared_multiplier     1.000
 
loop_
 _refln_index_h
 _refln_index_k
 _refln_index_l
 _refln_F_squared_calc
 _refln_F_squared_meas
 _refln_F_squared_sigma
 _refln_observed_status
   2   0   0    66422.12    69240.27   1182.09 o
   4   0   0    12730.15    12537.84    215.99 o
   6   0   0   115900.86   112021.95   1217.60 o
   8   0   0    70635.11    69437.76    823.08 o
  10   0   0     2366.31     2381.65    151.08 o
  12   0   0     7711.14     7108.83    397.55 o
  14   0   0     4697.30     4712.78    378.20 o
   2   1   0    22593.23    22146.56    213.44 o
   4   1   0    43629.36    44369.57    488.71 o
   6   1   0    55543.45    55658.03    642.51 o
   8   1   0    10451.58    10394.80    217.02 o
  10   1   0      176.20      160.97     59.15 o
  12   1   0    13095.63    12354.59    430.18 o
  14   1   0      616.61      540.04    206.20 o
   0   2   0   342084.38   349429.28   4076.67 o
   2   2   0   203350.81   208427.11   1874.92 o
   4   2   0       76.45      142.80     40.89 o
   6   2   0   113827.56   111877.88    790.64 o
   8   2   0    48067.17    46490.49    450.86 o
  10   2   0      481.94      595.94     68.51 o
  12   2   0     2483.55     2750.49    152.95 o
  14   2   0     6210.66     6194.33    432.77 o
   2   3   0    90082.15    91841.32    595.26 o
   4   3   0    27649.41    27016.75    306.07 o
   6   3   0    15770.21    14999.48    210.56 o
   8   3   0     1003.70     1183.45     78.15 o
  10   3   0      616.53      636.44     84.74 o
  12   3   0     2545.94     2454.03    185.80 o
  14   3   0      311.23       19.26    139.10 o
   0   4   0    72436.28    68385.99   1024.37 o
   2   4   0     3965.80     4022.27     80.53 o
   4   4   0     5473.70     5479.53    133.05 o
   6   4   0    31951.74    28819.73   2212.51 o
   8   4   0    18286.44    17101.51    452.05 o
  10   4   0     1011.81     1096.41    133.55 o
  12   4   0      592.30      583.09    116.42 o
   2   5   0    13918.55    14145.84    314.81 o
   4   5   0       54.03       62.09     34.92 o
   6   5   0     7982.26     8089.14    347.61 o
   8   5   0       45.87       72.01     33.11 o
  10   5   0      159.69      125.33     71.76 o
  12   5   0     1368.51     1263.89    178.45 o
   0   6   0     4811.93     5365.95    272.09 o
   2   6   0      598.56      601.85     82.41 o
   4   6   0      295.32      330.40     56.33 o
   6   6   0     7001.30     7241.76    350.51 o
   8   6   0       56.10       -5.73     55.32 o
  10   6   0       58.12      123.06     78.41 o
  12   6   0       10.35       60.73    115.59 o
   2   7   0      643.59      646.84     94.00 o
   4   7   0       52.18      111.50     46.45 o
   6   7   0       85.52       76.53     67.35 o
   8   7   0       91.18      139.10    108.73 o
  10   7   0       38.43      158.50    123.75 o
   0   8   0      313.73      110.04     90.77 o
   2   8   0      286.10      285.22     75.49 o
   4   8   0     1766.33     1374.84    138.07 o
   6   8   0      464.23      355.10     97.10 o
   8   8   0        7.75       51.92    103.51 o
   2   9   0       12.47       48.94     99.75 o
   4   9   0      460.89      441.81    102.51 o
   6   9   0      188.95      101.75     88.72 o
   1   1   1     2209.91     2065.82    232.94 o
   2   1   1    21924.76    22188.77    142.69 o
   3   1   1     1444.71     1333.62     41.63 o
   4   1   1      147.16      150.85     19.96 o
   5   1   1      801.58      851.61     34.35 o
   6   1   1      635.73      784.92     37.39 o
   7   1   1     4022.79     3989.11     76.54 o
   8   1   1      191.57      258.09     33.74 o
   9   1   1      705.79      752.04     47.40 o
  10   1   1       50.38       77.81     30.57 o
  11   1   1      100.68      139.12     36.30 o
  12   1   1      385.55      355.48     62.64 o
  13   1   1      152.19      268.66     72.25 o
  14   1   1        5.86      -85.93    101.96 o
   0   2   1   118723.45   125783.55    882.42 o
   1   2   1    17786.83    18322.56    125.46 o
   2   2   1     8146.73     8321.49     76.10 o
   3   2   1     2831.18     3037.56     59.53 o
   4   2   1     8911.42     8782.76    116.42 o
   5   2   1     8089.45     8325.55    121.84 o
   6   2   1      431.56      375.43     30.40 o
   7   2   1      560.89      613.97     39.56 o
   8   2   1      572.21      641.03     43.38 o
   9   2   1       70.82       57.80     34.90 o
  10   2   1     3590.85     3667.60     98.99 o
  11   2   1      572.10      574.99     60.02 o
  12   2   1      912.28      862.74     82.81 o
  13   2   1      201.08      161.38     83.47 o
  14   2   1        1.81      -87.48     87.48 o
   1   3   1    27891.13    27318.90    159.79 o
   2   3   1    11079.21    11476.66     95.36 o
   3   3   1      294.63      268.34     22.14 o
   4   3   1     3488.78     4019.68     73.80 o
   5   3   1     5706.90     5647.56     92.94 o
   6   3   1       33.94       23.54     19.35 o
   7   3   1    19750.52    19362.17    331.59 o
   8   3   1       31.30       40.02     30.30 o
   9   3   1     1834.24     1796.34     81.85 o
  10   3   1       88.42       50.25     37.62 o
  11   3   1       12.59      -34.72     36.99 o
  12   3   1       44.21      -40.76     41.22 o
  13   3   1      726.81      759.55    213.71 o
  14   3   1      217.21      213.44    121.78 o
   0   4   1     5330.54     5285.34    150.27 o
   1   4   1     4960.37     4927.57     66.93 o
   2   4   1    50110.38    50866.41    273.10 o
   3   4   1     2459.44     2403.73     62.56 o
   4   4   1     8877.55     8317.32    315.73 o
   5   4   1    10016.30     9730.33    131.95 o
   6   4   1     4060.09     4072.70     94.64 o
   7   4   1     1671.02     1723.36     79.09 o
   8   4   1     2905.09     3075.32     81.33 o
   9   4   1      505.30      539.57     48.96 o
  10   4   1     2358.85     2307.72    109.88 o
  11   4   1      651.27      705.07     83.37 o
  12   4   1     1010.63     1301.66    115.09 o
  13   4   1     1321.07     1070.92    131.07 o
   1   5   1    32060.62    31419.17    269.85 o
   2   5   1       61.71       50.80     23.22 o
   3   5   1        3.67       16.10     21.92 o
   4   5   1      896.56      905.66     56.36 o
   5   5   1     4126.01     4272.89    100.71 o
   6   5   1        1.62       -4.57     24.75 o
   7   5   1    15559.94    15704.27    282.58 o
   8   5   1     1008.24     1047.50     65.30 o
   9   5   1     1269.33     1290.40    129.63 o
  10   5   1      406.02      305.41     67.12 o
  11   5   1       77.76       65.57     53.58 o
  12   5   1       16.41       46.72     57.72 o
  13   5   1      663.67     1031.51    200.49 o
   0   6   1     7035.95     7155.31    218.83 o
   1   6   1     3036.65     3083.22    103.61 o
   2   6   1     3951.26     3797.47    115.38 o
   3   6   1      150.72      139.26     31.56 o
   4   6   1    17096.16    16568.34    246.39 o
   5   6   1     5818.26     5686.22    117.48 o
   6   6   1     3407.45     3487.99    109.28 o
   7   6   1      564.44      506.94     57.84 o
   8   6   1     2030.07     2191.12    130.94 o
   9   6   1      414.17      331.27     66.34 o
  10   6   1      712.28      869.18     97.00 o
  11   6   1      671.16      487.48     96.49 o
  12   6   1      352.01      322.91    103.95 o
   1   7   1    10370.40    10649.36    290.58 o
   2   7   1       60.76       17.36     36.04 o
   3   7   1      156.64      113.53     40.23 o
   4   7   1      893.87      890.94     67.45 o
   5   7   1      754.86      953.84     71.34 o
   6   7   1      422.88      367.01     61.89 o
   7   7   1     4740.58     4727.90    187.12 o
   8   7   1      629.03      708.10    101.13 o
   9   7   1      772.76      814.91    100.26 o
  10   7   1      169.64      241.82     74.98 o
   0   8   1      234.48      182.16    142.69 o
   1   8   1      815.86      805.63     76.99 o
   2   8   1     1789.74     1840.83    105.00 o
   3   8   1       24.77       66.55     43.42 o
   4   8   1     1902.23     1933.62    110.07 o
   5   8   1     2124.68     2044.82    153.30 o
   6   8   1     2721.22     2339.48    279.37 o
   7   8   1       38.11        1.39     54.99 o
   8   8   1      206.52      134.49     70.86 o
   1   9   1     1556.61     1538.25    119.67 o
   2   9   1        2.69       43.11     43.69 o
   3   9   1       13.53       59.72     48.15 o
   4   9   1        0.39        7.20     47.29 o
   5   9   1      159.41      104.27     56.91 o
   6   9   1       52.22       61.57     72.76 o
   0   0   2    47768.87    47945.61    425.37 o
   1   0   2     3826.55     3927.41     60.87 o
   2   0   2     5436.84     5302.44     89.78 o
   3   0   2    13717.67    14385.11    146.02 o
   4   0   2    52883.47    53010.40    397.09 o
   5   0   2     1775.20     1578.12     82.11 o
   6   0   2    55763.19    56104.48    458.44 o
   7   0   2     5864.75     5845.84    128.39 o
   8   0   2    14809.28    14521.66    218.30 o
   9   0   2    16258.71    15789.37    241.34 o
  10   0   2     3727.63     3571.80    122.11 o
  11   0   2     1859.01     1870.21    122.18 o
  12   0   2       48.82      167.42     64.13 o
  13   0   2       76.51      108.02     82.72 o
  14   0   2     2849.62     3133.72    309.58 o
   1   1   2    23212.51    23302.53    181.94 o
   2   1   2   127906.68   130119.49    589.63 o
   3   1   2   173883.09   175379.58    862.31 o
   4   1   2    10224.57     9921.89    131.37 o
   5   1   2    56778.20    55171.77    354.70 o
   6   1   2    22057.83    21736.08    173.53 o
   7   1   2     7041.26     6963.56     99.62 o
   8   1   2     8244.39     7806.31    113.06 o
   9   1   2    17836.30    17143.21    211.71 o
  10   1   2      811.23      820.33     57.08 o
  11   1   2     8352.39     8518.64    164.70 o
  12   1   2     3681.78     3761.90    135.58 o
  13   1   2      640.82      411.90     89.59 o
  14   1   2       41.51       69.55     70.08 o
   0   2   2   168299.09   166647.03   2981.19 o
   1   2   2    25187.43    25589.30    154.07 o
   2   2   2     9610.22     9677.68    126.79 o
   3   2   2     4833.50     5057.90     63.60 o
   4   2   2     9746.68     9351.32     99.30 o
   5   2   2     1090.36     1087.41     40.73 o
   6   2   2    17620.13    17164.30    154.52 o
   7   2   2     4529.83     4528.81     97.42 o
   8   2   2    13752.94    13582.39    164.67 o
   9   2   2    11056.54    10962.95    176.71 o
  10   2   2     3126.90     3423.06    105.24 o
  11   2   2      462.11      400.30     48.11 o
  12   2   2       92.29      201.12     62.25 o
  13   2   2      685.38      823.73     96.86 o
  14   2   2     1452.39     1934.70    231.19 o
   1   3   2    18359.27    18054.65    295.20 o
   2   3   2    27637.73    26813.27    178.75 o
   3   3   2    47467.88    46291.41    288.54 o
   4   3   2     5271.69     5156.71    102.62 o
   5   3   2    23160.86    22645.96    209.42 o
   6   3   2    13451.52    13497.38    148.27 o
   7   3   2     2347.24     2355.11     66.22 o
   8   3   2     7163.38     7306.17    115.51 o
   9   3   2     5423.34     5512.94    115.24 o
  10   3   2      197.92      102.10     38.66 o
  11   3   2     5777.42     5646.53    153.27 o
  12   3   2     2793.02     3060.12    147.72 o
  13   3   2      188.19      369.23     89.58 o
  14   3   2        1.47       12.04     96.76 o
   0   4   2    28232.11    28303.79    469.31 o
   1   4   2     6016.72     6042.44     96.89 o
   2   4   2      587.83      615.87     24.67 o
   3   4   2     4505.38     4599.38     72.86 o
   4   4   2    12508.30    12452.58    129.24 o
   5   4   2      864.93      976.55     48.36 o
   6   4   2     6818.39     6905.15    110.73 o
   7   4   2     2168.03     2118.00     70.31 o
   8   4   2     1726.51     1731.51     65.24 o
   9   4   2     2262.16     2198.39     90.57 o
  10   4   2      505.69      738.14     76.84 o
  11   4   2      211.32      166.71     50.55 o
  12   4   2        0.21       52.11     64.45 o
  13   4   2      311.53      265.69    109.77 o
   1   5   2     1669.68     1652.26     55.68 o
   2   5   2     4683.99     4582.96    116.38 o
   3   5   2     9023.86     9106.64    130.10 o
   4   5   2     5070.53     5155.58    100.49 o
   5   5   2     1482.49     1454.06     61.27 o
   6   5   2     1506.54     1650.66     67.25 o
   7   5   2        5.28       77.82     36.47 o
   8   5   2     1322.58     1427.97     83.10 o
   9   5   2     1337.06     1359.29     94.78 o
  10   5   2       24.71       32.71     48.42 o
  11   5   2      639.66      478.37     78.94 o
  12   5   2      601.25      647.00     91.48 o
   0   6   2     5068.60     5343.28    189.85 o
   1   6   2      366.02      351.06     49.77 o
   2   6   2        2.76       24.08     28.91 o
   3   6   2      466.96      469.01     50.92 o
   4   6   2     1257.87     1494.79     75.94 o
   5   6   2        8.76        6.50     31.82 o
   6   6   2      242.71      268.07     58.97 o
   7   6   2       34.70       19.89     32.40 o
   8   6   2      194.73      163.92     46.06 o
   9   6   2      445.04      455.34     65.72 o
  10   6   2      740.61      670.25     87.51 o
  11   6   2       29.24      -33.42     52.43 o
  12   6   2       48.66       80.32    119.18 o
   1   7   2      139.49      146.95     41.30 o
   2   7   2      259.39      168.59     45.72 o
   3   7   2      224.22      215.36     47.61 o
   4   7   2      406.10      427.22     51.43 o
   5   7   2       62.40       53.89     36.93 o
   6   7   2      439.50      391.09     55.18 o
   7   7   2      151.12      173.27     63.69 o
   8   7   2       80.43      166.27     59.13 o
   9   7   2       22.70      182.42     61.79 o
  10   7   2        0.38       58.38     57.65 o
   0   8   2      116.33       54.37     60.47 o
   1   8   2       18.92       58.68     40.69 o
   2   8   2      167.14      193.89     49.45 o
   3   8   2        0.08        7.46     37.16 o
   4   8   2        7.72       46.12     41.29 o
   5   8   2       14.14       29.77     46.35 o
   6   8   2       54.70       -8.50     54.80 o
   7   8   2       24.67       86.70     61.64 o
   8   8   2      142.29       70.79     68.19 o
   1   9   2      294.15      222.78     56.71 o
   2   9   2       38.35       21.32     45.92 o
   3   9   2      281.48      131.78     52.44 o
   4   9   2        1.32       80.67     50.45 o
   5   9   2       92.26       78.71     50.78 o
   6   9   2       60.14       19.52     63.62 o
   1   1   3       40.78       25.50      7.56 o
   2   1   3     2619.61     2572.71     34.95 o
   3   1   3     4743.42     4986.30     84.40 o
   4   1   3     1229.57     1276.54     38.29 o
   5   1   3     1006.98     1015.94     35.98 o
   6   1   3      171.92      197.47     26.67 o
   7   1   3      179.63      121.35     28.94 o
   8   1   3      818.08      898.15     46.16 o
   9   1   3      346.10      338.14     37.36 o
  10   1   3        1.42       23.56     31.53 o
  11   1   3      295.45      249.57     48.48 o
  12   1   3        0.39      -15.02     40.04 o
  13   1   3        4.55        5.94     51.82 o
  14   1   3       74.48      165.48     83.20 o
   0   2   3     5034.80     4959.57     89.19 o
   1   2   3     3054.87     2708.47    156.94 o
   2   2   3    20678.47    20974.66    138.42 o
   3   2   3     2914.73     3091.21     53.20 o
   4   2   3    22275.29    22203.54    166.22 o
   5   2   3     1363.38     1382.51     45.06 o
   6   2   3     9715.44    10267.56    116.04 o
   7   2   3        8.68       -8.77     21.44 o
   8   2   3     1411.52     1438.12     64.12 o
   9   2   3     1316.04     1236.49     83.41 o
  10   2   3     4341.76     4676.52    130.75 o
  11   2   3      146.50      255.42     52.29 o
  12   2   3     2280.14     2490.41    137.35 o
  13   2   3       81.72      116.04     60.23 o
  14   2   3      143.81      108.72     86.13 o
   1   3   3      158.25      175.32     23.88 o
   2   3   3     4150.34     4061.71     59.65 o
   3   3   3    19391.10    19468.70    276.83 o
   4   3   3      723.40      844.77     40.17 o
   5   3   3     4573.61     4552.26     94.04 o
   6   3   3      745.47      718.61     41.50 o
   7   3   3      152.67      120.34     30.33 o
   8   3   3     1527.94     1579.52     77.00 o
   9   3   3      988.48      913.12     57.76 o
  10   3   3      525.06      461.37     53.84 o
  11   3   3     1379.70     1482.28     84.83 o
  12   3   3        2.55       18.34     52.05 o
  13   3   3       18.03       60.92     63.15 o
  14   3   3       56.39       -3.88    101.69 o
   0   4   3     9030.22     8961.13    198.38 o
   1   4   3     7069.83     7052.75    109.04 o
   2   4   3    26306.04    26011.56    210.41 o
   3   4   3     2191.12     2211.34     52.82 o
   4   4   3    48788.17    48823.45    308.98 o
   5   4   3     2441.28     2388.72     67.69 o
   6   4   3     5547.77     5600.24     99.56 o
   7   4   3       54.40       34.50     26.25 o
   8   4   3     6173.71     6537.53    136.55 o
   9   4   3     3481.34     3351.81    106.57 o
  10   4   3     7996.50     7925.18    270.78 o
  11   4   3        0.82       34.02     42.12 o
  12   4   3     2199.09     2010.53    156.48 o
  13   4   3        0.80      -43.27     69.85 o
   1   5   3      158.45      180.29     27.49 o
   2   5   3     3697.57     3523.50     80.34 o
   3   5   3    13691.40    13314.70    141.07 o
   4   5   3       30.58       48.86     25.11 o
   5   5   3     4714.32     4697.12    118.90 o
   6   5   3      632.36      605.41     51.42 o
   7   5   3       39.01       73.76     33.96 o
   8   5   3      993.85     1080.67     93.41 o
   9   5   3      490.49      657.99     63.12 o
  10   5   3     1300.61     1183.62     81.39 o
  11   5   3     1704.06     1800.33    123.18 o
  12   5   3        8.77      105.79     73.83 o
   0   6   3     3401.93     3443.02    156.58 o
   1   6   3     2468.31     2391.40     97.09 o
   2   6   3    20403.19    20351.30    244.80 o
   3   6   3     1431.78     1364.21     89.45 o
   4   6   3    17074.57    16489.68    198.82 o
   5   6   3     1666.70     1918.14    101.60 o
   6   6   3     4826.73     4922.55    129.02 o
   7   6   3      244.04      263.14     49.82 o
   8   6   3     2582.79     2688.70    113.33 o
   9   6   3     1305.91     1227.02     94.83 o
  10   6   3     4820.37     4780.43    181.62 o
  11   6   3       45.56       22.73     56.97 o
   1   7   3       43.02       37.19     33.14 o
   2   7   3     2237.69     2157.54    103.77 o
   3   7   3     5025.26     4961.36    127.69 o
   4   7   3        1.04       21.91     31.55 o
   5   7   3     1509.23     1692.66     88.74 o
   6   7   3      160.91      199.22     51.35 o
   7   7   3      100.65        6.50     39.77 o
   8   7   3     1057.51     1149.94    106.72 o
   9   7   3      428.98      539.80    143.47 o
  10   7   3      217.93      271.81     71.55 o
   0   8   3     2637.46     2602.91    172.03 o
   1   8   3      647.74      571.30     67.21 o
   2   8   3     3277.07     3158.64    158.02 o
   3   8   3      256.26      211.27     55.33 o
   4   8   3     5478.23     5372.25    198.19 o
   5   8   3      139.70      167.98     51.71 o
   6   8   3      912.14      940.27    107.57 o
   7   8   3        3.02       19.45     53.13 o
   8   8   3      592.11      604.26    107.03 o
   1   9   3        4.56       47.94     44.98 o
   2   9   3      467.27      399.12     67.12 o
   3   9   3      924.81      810.80     86.67 o
   4   9   3        1.19       25.81     50.22 o
   5   9   3      134.97      195.37     68.53 o
   6   9   3       37.12      -44.90     56.39 o
   0   0   4    21162.19    21420.70    221.46 o
   1   0   4    40902.53    41058.25    271.42 o
   2   0   4   159035.25   159785.25   1169.72 o
   3   0   4     8222.63     8667.21    117.32 o
   4   0   4   199604.56   199697.38   1565.92 o
   5   0   4    28626.50    27597.30    300.11 o
   6   0   4    33045.75    33521.14    380.68 o
   7   0   4      185.88      219.70     38.84 o
   8   0   4     6401.22     6194.07    186.40 o
   9   0   4    18735.94    18641.68    500.86 o
  10   0   4    30200.65    30393.12    447.51 o
  11   0   4      572.22      600.68    153.51 o
  12   0   4     9504.40     9124.41    254.82 o
  13   0   4      238.90      275.40     96.08 o
  14   0   4      359.00      564.89    192.00 o
   1   1   4     7603.54     8065.07     57.32 o
   2   1   4    47046.80    48450.56    259.70 o
   3   1   4   114195.60   113165.57    552.72 o
   4   1   4     4810.28     4831.05     66.72 o
   5   1   4    13596.16    13157.07    118.42 o
   6   1   4     3471.69     3383.18     64.40 o
   7   1   4     4932.71     4845.58    101.80 o
   8   1   4    14071.65    14263.42    174.92 o
   9   1   4     5928.67     5943.64    124.08 o
  10   1   4     2964.20     3024.55    104.14 o
  11   1   4     6732.42     7003.38    177.00 o
  12   1   4       39.14       17.01     41.83 o
  13   1   4       17.91      -14.56     55.24 o
  14   1   4      601.07      486.26    104.66 o
   0   2   4    12367.83    13292.24    225.60 o
   1   2   4    35913.27    36378.06    295.19 o
   2   2   4    93066.81    93055.92    396.29 o
   3   2   4     9025.07     9009.69     82.03 o
   4   2   4   143098.92   142835.98    640.33 o
   5   2   4    26288.41    25667.33    195.20 o
   6   2   4     8909.34     8710.34    112.08 o
   7   2   4     1672.09     1774.25     55.95 o
   8   2   4     8412.41     8103.50    166.39 o
   9   2   4     8241.93     8286.77    139.36 o
  10   2   4    19525.24    18863.40    240.20 o
  11   2   4      112.49      113.75     46.45 o
  12   2   4     4431.64     4202.76    145.05 o
  13   2   4      153.65       98.12     71.12 o
  14   2   4      438.06      466.01    105.87 o
   1   3   4      542.96      560.20     36.22 o
   2   3   4    16611.47    12731.94   2019.18 o
   3   3   4    35881.43    35740.82    227.75 o
   4   3   4        9.59       26.47     16.55 o
   5   3   4     6601.84     6539.41    102.16 o
   6   3   4     1985.32     1942.63     58.85 o
   7   3   4     4102.69     4003.97    106.01 o
   8   3   4     5055.81     5222.06    146.56 o
   9   3   4     2524.62     2680.09     94.71 o
  10   3   4     3718.02     3507.66    110.90 o
  11   3   4     3945.67     3913.34    139.76 o
  12   3   4       56.46       51.41     57.22 o
  13   3   4      171.93      106.70     64.89 o
  14   3   4      293.74      383.16     98.65 o
   0   4   4      856.20      892.87    101.31 o
   1   4   4    13326.36    13151.77    147.16 o
   2   4   4    28623.34    28795.74    228.18 o
   3   4   4     2561.98     2596.15     65.39 o
   4   4   4    29154.89    28373.86    213.79 o
   5   4   4     5607.38     5562.73     85.86 o
   6   4   4     1383.71     1415.82     56.11 o
   7   4   4      376.41      404.55     45.35 o
   8   4   4     1870.23     1836.73    119.89 o
   9   4   4     3036.05     2960.60    102.72 o
  10   4   4     5788.46     5728.46    141.49 o
  11   4   4       97.12      189.35     54.54 o
  12   4   4      551.67      443.79     81.76 o
  13   4   4        6.01      -23.78     65.28 o
   1   5   4      377.71      429.24     35.90 o
   2   5   4     5575.98     5524.11    117.24 o
   3   5   4     8724.15     8682.40    137.82 o
   4   5   4       56.11       96.94     25.46 o
   5   5   4      158.06      149.79     37.17 o
   6   5   4      147.94       99.19     32.19 o
   7   5   4     1169.94     1246.79    129.18 o
   8   5   4     2555.29     2717.78    146.90 o
   9   5   4      613.82      726.03     67.86 o
  10   5   4      533.45      450.96     82.94 o
  11   5   4      315.02      255.28     74.96 o
  12   5   4       18.14      -58.86     63.39 o
   0   6   4       93.39       94.70     37.86 o
   1   6   4      902.41      886.86     87.52 o
   2   6   4      823.75      808.46     58.17 o
   3   6   4      542.61      538.10     51.36 o
   4   6   4     1976.40     2031.54     85.16 o
   5   6   4      673.90      715.85     63.21 o
   6   6   4       22.52       30.76     32.59 o
   7   6   4       82.16      120.45     42.65 o
   8   6   4       16.87       39.86     39.30 o
   9   6   4      727.33      696.47     75.40 o
  10   6   4      187.69      149.48     57.00 o
  11   6   4       46.68       12.75     59.56 o
   1   7   4      198.93      220.57     46.46 o
   2   7   4      568.37      576.85     64.97 o
   3   7   4      369.75      490.58     58.72 o
   4   7   4       50.91      100.88     37.15 o
   5   7   4       26.54       51.74     37.53 o
   6   7   4       81.90       52.14     41.83 o
   7   7   4      209.61      266.50     54.53 o
   8   7   4      545.50      601.15     84.24 o
   9   7   4        3.50       50.66     56.14 o
  10   7   4       27.72       27.32     57.12 o
   0   8   4      557.94      714.22    114.12 o
   1   8   4       96.20      126.30     46.49 o
   2   8   4      137.93      162.14     47.77 o
   3   8   4        1.28       31.37     39.71 o
   4   8   4       25.48      108.76     41.71 o
   5   8   4       58.82       96.48     45.52 o
   6   8   4      362.76      314.66     95.10 o
   7   8   4       99.72       83.77     55.23 o
   8   8   4      239.96      232.05     71.86 o
   1   9   4       57.03      111.86     57.48 o
   2   9   4        6.67       14.83     43.48 o
   3   9   4       47.54       58.17     47.04 o
   4   9   4       21.62      105.62     49.41 o
   5   9   4       27.66       57.29     59.26 o
   6   9   4       22.60       -0.46     60.47 o
   1   1   5     1186.00     1140.29     30.22 o
   2   1   5     2294.82     2254.36     35.99 o
   3   1   5     9792.77    10028.47     81.69 o
   4   1   5       13.77       40.56     16.34 o
   5   1   5     1059.53      946.39     36.08 o
   6   1   5      892.19      996.99     38.71 o
   7   1   5      690.87      722.78     44.54 o
   8   1   5       95.15       48.21     28.78 o
   9   1   5     1716.84     1823.63     70.07 o
  10   1   5      366.80      347.65     57.27 o
  11   1   5      213.62      180.50     50.12 o
  12   1   5       78.22      135.85     51.50 o
  13   1   5      333.71      411.12     70.31 o
  14   1   5       21.79       78.57    123.59 o
   0   2   5    13286.55    13300.75    141.66 o
   1   2   5      152.72      155.54     13.63 o
   2   2   5       20.60       31.57     15.97 o
   3   2   5     1328.90     1494.59     33.49 o
   4   2   5     1232.96     1425.23     49.69 o
   5   2   5       15.12       51.04     19.37 o
   6   2   5     4065.94     4238.02     77.58 o
   7   2   5      166.32      182.81     28.26 o
   8   2   5     1208.66     1405.92     63.88 o
   9   2   5     1509.42     1554.98     66.87 o
  10   2   5      116.49       74.40     46.66 o
  11   2   5      192.93      254.89     55.88 o
  12   2   5      196.71      197.77     57.38 o
  13   2   5        8.47       34.25     56.52 o
  14   2   5      317.17      348.16     80.45 o
   1   3   5    10786.23    10482.78    112.86 o
   2   3   5    11467.91    11634.76    121.37 o
   3   3   5    25945.60    25421.27    238.46 o
   4   3   5      642.46      690.49     30.30 o
   5   3   5    13081.60    12670.86    123.31 o
   6   3   5     3230.41     3143.35     96.70 o
   7   3   5     3890.50     3752.19    117.66 o
   8   3   5     1484.09     1451.85     71.16 o
   9   3   5     4013.39     4174.34    112.26 o
  10   3   5      656.93      604.66     60.42 o
  11   3   5     3804.36     4224.15    144.88 o
  12   3   5      375.56      354.56     66.19 o
  13   3   5      572.82      659.83     94.32 o
  14   3   5       37.61       35.18     58.32 o
   0   4   5    17696.81    17338.89    252.49 o
   1   4   5     2893.24     2878.99     65.27 o
   2   4   5      419.28      485.81     47.57 o
   3   4   5     1171.08     1035.84    142.39 o
   4   4   5     1971.32     1962.45     66.31 o
   5   4   5      713.13      809.77     39.00 o
   6   4   5     3643.39     3825.97     94.42 o
   7   4   5      778.28      860.18     65.75 o
   8   4   5     3892.84     3881.44    118.25 o
   9   4   5     1150.21     1316.45     77.07 o
  10   4   5       43.22       53.16     38.44 o
  11   4   5      395.78      362.43     64.06 o
  12   4   5       29.17      -33.09     50.29 o
  13   4   5      163.47      139.94     70.69 o
   1   5   5    10588.93    10283.92    136.02 o
   2   5   5     7838.02     7791.69    118.80 o
   3   5   5    19067.20    18814.68    195.12 o
   4   5   5     1413.17     1521.77     60.29 o
   5   5   5    15545.39    16097.24    404.81 o
   6   5   5     1919.04     1819.60     75.88 o
   7   5   5     2871.58     3110.85    110.46 o
   8   5   5     1767.11     1775.30     93.77 o
   9   5   5     3153.95     3049.81    144.13 o
  10   5   5       96.04       88.23     42.89 o
  11   5   5     3294.93     3477.15    208.54 o
  12   5   5      363.16      264.37     84.88 o
   0   6   5    11087.12    11231.34    213.71 o
   1   6   5      943.10      968.80     67.75 o
   2   6   5      344.75      427.43     50.48 o
   3   6   5      540.69      414.79     48.90 o
   4   6   5     1068.62     1031.14     66.83 o
   5   6   5       14.28       51.69     32.95 o
   6   6   5     2666.87     2705.55    139.57 o
   7   6   5      335.96      322.53     51.82 o
   8   6   5     2513.81     2243.19    108.93 o
   9   6   5     1373.46     1471.33    115.83 o
  10   6   5       43.28      128.10     46.63 o
  11   6   5      233.04      230.11     72.59 o
   1   7   5     3174.37     3046.87    114.12 o
   2   7   5     2009.62     1951.85     99.61 o
   3   7   5     9625.26     9354.48    178.26 o
   4   7   5      252.75      301.78     50.33 o
   5   7   5     3991.62     4054.56    179.29 o
   6   7   5      744.44      666.81     68.55 o
   7   7   5     1174.98     1391.11    127.09 o
   8   7   5      221.30      270.60     61.67 o
   9   7   5     1301.01     1558.39    124.38 o
  10   7   5       71.41       19.13     61.68 o
   0   8   5     3364.86     3025.06    245.10 o
   1   8   5       97.60       65.13     45.38 o
   2   8   5       47.74       85.83     42.65 o
   3   8   5      315.63      278.92     57.30 o
   4   8   5       80.03       21.87     38.20 o
   5   8   5       13.66       69.00     45.02 o
   6   8   5     1276.13     1272.69    166.16 o
   7   8   5      118.55      153.21     63.62 o
   8   8   5      462.45      369.14    110.24 o
   1   9   5      714.40      678.87     80.34 o
   2   9   5      424.04      452.20     70.53 o
   3   9   5     1418.48     1302.21    104.33 o
   4   9   5       37.81      117.92     61.58 o
   5   9   5      699.00      731.17    104.56 o
   6   9   5      317.85      275.62     88.66 o
   0   0   6    16548.81    17073.93    207.73 o
   1   0   6    66616.45    66966.82    354.51 o
   2   0   6    59285.85    58302.72    451.79 o
   3   0   6     4156.43     4151.02     92.88 o
   4   0   6    56026.16    57084.45    952.78 o
   5   0   6    82158.04    82949.25    583.57 o
   6   0   6    20328.91    21166.09    320.08 o
   7   0   6       54.09       58.89     32.61 o
   8   0   6     4965.70     5353.66    319.13 o
   9   0   6     6383.90     6496.58    319.57 o
  10   0   6     6111.12     6372.65    199.62 o
  11   0   6     7936.88     7914.75    316.56 o
  12   0   6     1005.95     1051.77    236.58 o
  13   0   6     4054.29     3894.86    361.21 o
  14   0   6      188.69      462.68    176.65 o
   1   1   6   193082.36   193717.27    826.17 o
   2   1   6     5559.23     5696.52     75.92 o
   3   1   6     3319.43     3382.67     81.49 o
   4   1   6       50.57       77.99     23.55 o
   5   1   6    11057.45    10109.34    103.64 o
   6   1   6        4.89       25.98     16.55 o
   7   1   6    88560.81    85331.38    470.90 o
   8   1   6     3909.12     3927.26     88.41 o
   9   1   6     6178.31     5810.53    128.94 o
  10   1   6     3041.38     3119.37    104.91 o
  11   1   6        0.04       12.07     40.95 o
  12   1   6      126.94      187.82     53.80 o
  13   1   6     5248.42     5491.30    187.15 o
  14   1   6       50.55       87.58     72.97 o
   0   2   6    16314.13    16311.90    144.57 o
   1   2   6    37741.62    37448.31    201.80 o
   2   2   6    25900.94    25995.30    156.67 o
   3   2   6     4912.12     4861.22     80.18 o
   4   2   6    39893.96    39630.97    229.82 o
   5   2   6    49623.64    48799.76    300.96 o
   6   2   6     7959.56     7915.85    104.63 o
   7   2   6     1075.31     1167.04     56.61 o
   8   2   6     3526.27     3537.86     87.81 o
   9   2   6     3515.57     3623.85    101.68 o
  10   2   6     3128.86     3346.19    124.60 o
  11   2   6     4085.26     4085.20    138.13 o
  12   2   6     1436.26     1500.27    101.50 o
  13   2   6     3794.86     3774.40    162.99 o
  14   2   6       35.58       71.24     80.35 o
   1   3   6    70080.92    69530.52    413.22 o
   2   3   6     3304.08     3358.92     60.58 o
   3   3   6     2309.37     2495.81     46.73 o
   4   3   6      252.90      274.51     22.08 o
   5   3   6     9874.45     9591.75    148.24 o
   6   3   6        0.13        8.61     21.29 o
   7   3   6    43593.00    41467.99    521.20 o
   8   3   6     1516.39     1546.92     80.09 o
   9   3   6      396.03      413.11     49.69 o
  10   3   6      636.15      576.62     69.42 o
  11   3   6        0.16      -41.74     41.74 o
  12   3   6       78.17      107.77     54.52 o
  13   3   6     2224.82     2341.66    145.43 o
  14   3   6       81.34      115.88     71.97 o
   0   4   6     1872.18     2019.29     70.39 o
   1   4   6    13149.72    13005.23    143.60 o
   2   4   6     6963.78     6026.84    604.90 o
   3   4   6     2115.18     2186.39     61.21 o
   4   4   6     5741.87     5627.15     95.89 o
   5   4   6    17147.00    17069.06    253.08 o
   6   4   6     1031.48      928.74     63.15 o
   7   4   6     1371.50     1273.52     83.79 o
   8   4   6      183.29      226.81     61.37 o
   9   4   6      830.49      989.01     71.12 o
  10   4   6     1233.44     1375.75     97.71 o
  11   4   6     1773.42     1857.33    112.09 o
  12   4   6      464.68      437.33     72.28 o
  13   4   6      828.56      763.32    103.59 o
   1   5   6    10212.24    10348.25    138.85 o
   2   5   6     1051.61     1078.79     65.86 o
   3   5   6      513.46      609.22     43.18 o
   4   5   6      105.80      113.81     28.07 o
   5   5   6     2071.68     2113.56     69.68 o
   6   5   6        0.17        8.30     31.93 o
   7   5   6     6357.89     6055.07    147.63 o
   8   5   6       50.86       71.71     40.27 o
   9   5   6        3.40       30.96     39.47 o
  10   5   6       66.00       75.50     41.41 o
  11   5   6      297.48      377.83     70.23 o
  12   5   6        0.25       11.50     59.37 o
   0   6   6        0.17       20.58     36.87 o
   1   6   6     1802.46     2021.29     72.07 o
   2   6   6       60.84      113.01     33.77 o
   3   6   6       88.98      114.92     33.92 o
   4   6   6       71.29       82.50     39.18 o
   5   6   6     4125.09     4114.15    124.06 o
   6   6   6      124.03      152.66     45.34 o
   7   6   6       14.10       28.45     37.86 o
   8   6   6        8.16       56.62     42.12 o
   9   6   6        4.57       80.96     44.65 o
  10   6   6       73.04       39.65     46.70 o
  11   6   6      462.36      608.07    114.86 o
   1   7   6      428.96      477.19     58.41 o
   2   7   6       65.83       51.48     33.65 o
   3   7   6      240.82      373.91     51.67 o
   4   7   6        2.85        0.14     31.96 o
   5   7   6       34.23       56.73     40.24 o
   6   7   6       33.08       42.40     39.78 o
   7   7   6      228.37      199.15     54.13 o
   8   7   6        0.22       51.20     47.54 o
   9   7   6      145.89      165.03     53.77 o
  10   7   6        0.20       13.99     56.11 o
   0   8   6      427.39      512.60     96.04 o
   1   8   6       34.98       94.47     45.11 o
   2   8   6      307.30      196.47     51.37 o
   3   8   6      112.24       97.57     47.69 o
   4   8   6      214.16      257.33     59.92 o
   5   8   6      140.86      133.27     53.39 o
   6   8   6      150.87      141.25     49.11 o
   7   8   6        1.86       31.29     47.89 o
   8   8   6       52.33       58.80     64.50 o
   1   9   6       15.36       28.34     43.56 o
   2   9   6        7.39      -20.66     47.86 o
   3   9   6      342.13      343.90     75.52 o
   4   9   6       52.27       32.14     55.50 o
   5   9   6       76.28       31.11     57.95 o
   1   1   7      288.19      316.59     14.36 o
   2   1   7     4476.64     4612.99     68.90 o
   3   1   7     1106.67     1191.18     34.56 o
   4   1   7       12.28       74.89     18.74 o
   5   1   7       32.40       29.45     18.20 o
   6   1   7     2033.92     2034.14     49.67 o
   7   1   7      266.90      282.14     34.27 o
   8   1   7       40.39       77.84     34.70 o
   9   1   7      565.51      594.43     62.04 o
  10   1   7       53.18       95.22     45.60 o
  11   1   7        1.87       55.12     45.21 o
  12   1   7      148.27      138.25     53.08 o
  13   1   7        1.08       34.55     57.09 o
  14   1   7        3.70       56.80     71.20 o
   0   2   7    34268.86    34682.69    244.59 o
   1   2   7      596.45      700.24     21.48 o
   2   2   7    12015.14    11945.59     96.40 o
   3   2   7       15.59       21.12     18.69 o
   4   2   7     4059.63     4319.22     60.95 o
   5   2   7      182.66      263.70     22.66 o
   6   2   7    24304.35    24477.31    223.62 o
   7   2   7      230.54      246.75     35.80 o
   8   2   7     9381.14     9236.35    151.07 o
   9   2   7      159.35      237.46     52.02 o
  10   2   7      155.22      200.43     64.45 o
  11   2   7      156.56      187.93     52.44 o
  12   2   7       66.31       44.26     47.95 o
  13   2   7        5.61       53.86     52.86 o
  14   2   7      690.61      715.14    138.60 o
   1   3   7       34.51       40.93     20.49 o
   2   3   7    14999.47    15314.54    147.42 o
   3   3   7        1.17       25.42     19.45 o
   4   3   7     1022.12     1015.10     33.74 o
   5   3   7      704.37      766.31     38.55 o
   6   3   7     7578.41     7681.69    202.95 o
   7   3   7      102.36      186.71     41.86 o
   8   3   7       41.38       85.86     37.76 o
   9   3   7      239.09      315.47     47.58 o
  10   3   7       83.84      114.59     49.74 o
  11   3   7      149.25      119.65     50.32 o
  12   3   7     1139.27     1148.27    105.13 o
  13   3   7        8.64       14.78     54.41 o
   0   4   7    78323.35    77799.16    582.86 o
   1   4   7       46.57       70.07     20.51 o
   2   4   7    18115.56    15518.62   1441.58 o
   3   4   7        8.67       12.85     18.14 o
   4   4   7     6310.70     6386.56    100.45 o
   5   4   7      134.25      143.04     29.16 o
   6   4   7    25744.44    26315.90    381.62 o
   7   4   7       89.72       86.60     36.38 o
   8   4   7    17199.37    17154.80    251.23 o
   9   4   7       41.85       64.31     45.09 o
  10   4   7      371.24      543.56     71.47 o
  11   4   7       75.28       84.43     52.37 o
  12   4   7      629.35      715.71     98.05 o
  13   4   7      119.89      104.63     66.86 o
   1   5   7       86.62      112.48     26.73 o
   2   5   7     6139.72     6012.27    107.22 o
   3   5   7        0.54      -12.22     18.32 o
   4   5   7     2911.19     3055.30     77.22 o
   5   5   7       22.55       48.36     29.18 o
   6   5   7     6174.15     6197.04    145.30 o
   7   5   7       43.58       57.11     52.70 o
   8   5   7      110.40      142.30     45.73 o
   9   5   7       16.70       58.22     42.37 o
  10   5   7        4.04       29.17     44.14 o
  11   5   7        8.40       32.68     52.43 o
  12   5   7     1401.82     1556.95    131.25 o
   0   6   7    42931.06    41314.70    825.72 o
   1   6   7        7.45       -2.68     22.99 o
   2   6   7    13716.72    13473.50    176.38 o
   3   6   7      117.76       61.57     33.63 o
   4   6   7     1289.50     1461.66     77.69 o
   5   6   7       37.24       -2.27     33.85 o
   6   6   7    12129.83    12453.61    314.41 o
   7   6   7      258.95      263.99     54.11 o
   8   6   7     7225.89     7213.89    178.91 o
   9   6   7        7.74       -5.74     42.06 o
  10   6   7      778.37      844.41     82.31 o
  11   6   7        0.05      135.09     59.94 o
   1   7   7        2.53       17.58     34.52 o
   2   7   7     1048.76     1071.48     71.84 o
   3   7   7       32.77       63.09     34.69 o
   4   7   7     1754.08     1771.58    104.06 o
   5   7   7      127.03       86.46     41.02 o
   6   7   7     2192.47     2029.08    106.16 o
   7   7   7        6.32       11.69     42.72 o
   8   7   7      228.29      189.09     55.66 o
   9   7   7        6.03       22.37     47.30 o
  10   7   7        0.18       -1.12     58.54 o
   0   8   7    12166.89    11561.78    776.33 o
   1   8   7        3.14       48.94     40.65 o
   2   8   7     2671.74     2643.92    123.69 o
   3   8   7        7.56       28.66     36.90 o
   4   8   7      370.42      392.19     64.60 o
   5   8   7       72.66       32.12     42.69 o
   6   8   7     2230.03     2571.95    131.93 o
   7   8   7        6.14       64.71     49.69 o
   8   8   7     1998.21     1983.24    178.67 o
   1   9   7       36.84       13.19     43.30 o
   2   9   7      185.86      220.87     59.64 o
   3   9   7       64.99       84.06     57.61 o
   4   9   7      321.12      305.03    111.22 o
   5   9   7       14.58       56.72     58.42 o
   0   0   8     4638.31     4488.07    128.10 o
   1   0   8    54257.84    53905.55    308.69 o
   2   0   8    68500.45    69907.90    543.26 o
   3   0   8     8014.49     8400.42    106.53 o
   4   0   8    57485.48    57309.81   1156.08 o
   5   0   8    87248.26    85777.92    597.90 o
   6   0   8    20625.21    20508.30    216.16 o
   7   0   8     1023.76     1172.57     86.62 o
   8   0   8     7359.57     7003.44    328.96 o
   9   0   8     2272.55     2388.53    129.17 o
  10   0   8     7252.33     7150.96    223.18 o
  11   0   8     1213.16     1438.37    153.45 o
  12   0   8      469.78      543.54    117.05 o
  13   0   8     4275.30     4318.44    278.42 o
  14   0   8      398.93      350.06    114.45 o
   1   1   8   181686.25   181767.52    756.69 o
   2   1   8     2532.73     2472.80     39.94 o
   3   1   8       70.46       58.45     14.87 o
   4   1   8      977.69     1083.85     37.48 o
   5   1   8    10933.69    10215.58    122.49 o
   6   1   8      159.65      187.01     28.29 o
   7   1   8    75043.47    73456.02    918.20 o
   8   1   8     7012.92     6797.84    132.36 o
   9   1   8     1497.37     1659.65     91.67 o
  10   1   8     1308.21     1266.58     86.74 o
  11   1   8      227.77      211.58     54.90 o
  12   1   8        0.33      -30.07     49.09 o
  13   1   8     4166.82     4443.63    261.23 o
  14   1   8      230.86      213.24     73.10 o
   0   2   8    19971.85    20186.67    188.75 o
   1   2   8    38012.98    38244.37    186.51 o
   2   2   8    28060.22    28665.95    267.61 o
   3   2   8     2716.09     2595.43     44.48 o
   4   2   8    45793.34    45597.48    327.13 o
   5   2   8    40946.93    39623.30    239.22 o
   6   2   8     5747.59     5638.59     98.43 o
   7   2   8     3048.94     3040.01     93.98 o
   8   2   8     6617.73     6304.15    180.03 o
   9   2   8     6224.96     6101.64    177.97 o
  10   2   8     4695.97     4512.82    139.54 o
  11   2   8     4723.81     4629.77    149.00 o
  12   2   8      957.64     1109.94     93.38 o
  13   2   8     1387.69     1258.82    116.95 o
  14   2   8       74.82      141.11     84.80 o
   1   3   8    72083.29    72154.83    352.50 o
   2   3   8     4498.44     4580.52     60.65 o
   3   3   8     3550.35     3750.24     55.61 o
   4   3   8       11.72       42.63     17.57 o
   5   3   8     7518.19     7545.95    105.28 o
   6   3   8       14.93       43.60     27.89 o
   7   3   8    26907.84    26256.25    331.93 o
   8   3   8     1817.97     1595.86     82.24 o
   9   3   8     1692.13     1746.64    108.39 o
  10   3   8      194.70      229.53     56.12 o
  11   3   8      147.52      176.36     56.87 o
  12   3   8      102.59      195.48     60.25 o
  13   3   8     1320.88     1561.02    114.32 o
   0   4   8     4629.46     4730.08    107.65 o
   1   4   8     6601.65     6363.79     94.61 o
   2   4   8    14025.74    14391.42    147.21 o
   3   4   8     2700.01     2645.93    100.03 o
   4   4   8     6001.77     6072.28     99.52 o
   5   4   8    14741.03    14429.51    234.53 o
   6   4   8      740.58      743.13     54.70 o
   7   4   8        8.34       21.33     33.26 o
   8   4   8     1029.50     1009.92    115.43 o
   9   4   8      796.44     1036.94     97.19 o
  10   4   8     2888.12     2782.91    197.43 o
  11   4   8     1460.57     1604.86    109.74 o
  12   4   8      307.50      291.01     69.19 o
  13   4   8     1187.57     1273.65    131.88 o
   1   5   8     6820.68     6941.88    107.01 o
   2   5   8     1850.37     1936.46     99.43 o
   3   5   8     1062.92     1059.96     51.17 o
   4   5   8      132.75      177.24     32.38 o
   5   5   8        9.10       36.03     32.22 o
   6   5   8        1.06       31.97     34.56 o
   7   5   8     8113.23     8209.93    211.47 o
   8   5   8       81.01      107.20     67.35 o
   9   5   8        4.76      -39.09     39.09 o
  10   5   8       31.89      -47.58     50.16 o
  11   5   8       27.79       46.05     52.08 o
  12   5   8       10.40       -0.35     57.65 o
   0   6   8      523.52      463.34     61.84 o
   1   6   8     3188.31     3253.97     81.55 o
   2   6   8      718.45      787.17     53.11 o
   3   6   8       57.23       42.70     30.32 o
   4   6   8      395.63      431.74     80.58 o
   5   6   8      851.68     1019.63     74.82 o
   6   6   8       24.62       85.54     38.88 o
   7   6   8       20.41       36.15     40.84 o
   8   6   8      102.44       99.98     47.89 o
   9   6   8      107.57      138.46     50.34 o
  10   6   8      211.91      125.84     62.37 o
  11   6   8      311.08      393.09     75.54 o
   1   7   8        2.15       41.82     31.71 o
   2   7   8       95.87       80.39     33.09 o
   3   7   8     1278.43     1406.78     81.40 o
   4   7   8        1.49       74.26     40.87 o
   5   7   8        0.86       16.85     35.90 o
   6   7   8        0.07       69.08     42.48 o
   7   7   8       84.16      137.89     48.96 o
   8   7   8       58.30       40.35     46.98 o
   9   7   8       62.55      147.81     56.14 o
  10   7   8        1.69      -40.29     69.46 o
   0   8   8      209.79      187.09     70.65 o
   1   8   8       12.13       21.30     40.39 o
   2   8   8       87.74       71.64     45.36 o
   3   8   8      222.38      187.58     56.32 o
   4   8   8       10.05       69.08     44.87 o
   5   8   8       57.04       82.24     47.15 o
   6   8   8       12.98      106.84     49.18 o
   7   8   8        2.54      -17.84     45.22 o
   8   8   8       12.52       66.44     47.45 o
   1   9   8      351.13      291.27     60.57 o
   2   9   8       37.13       20.01     47.76 o
   3   9   8      349.71      428.31     85.63 o
   4   9   8       38.02      102.22     66.93 o
   5   9   8       56.60       54.16     56.88 o
   1   1   9     2508.33     2267.61     38.12 o
   2   1   9     1304.72     1341.33     33.37 o
   3   1   9    15543.64    16304.92    156.09 o
   4   1   9      333.21      370.80     25.76 o
   5   1   9      424.80      389.91     29.40 o
   6   1   9      485.00      618.13     39.29 o
   7   1   9     1814.40     1776.54    136.45 o
   8   1   9      155.13      148.46     44.53 o
   9   1   9       88.04       75.09     41.69 o
  10   1   9      128.38      109.00     51.38 o
  11   1   9      578.61      491.96     80.75 o
  12   1   9      235.61      206.99     69.75 o
  13   1   9      165.77      163.38     66.05 o
  14   1   9        1.15      101.72     69.62 o
   0   2   9    12510.02    12335.56    129.42 o
   1   2   9      575.66      545.15     20.18 o
   2   2   9       22.54       23.30     13.68 o
   3   2   9     1633.59     1783.55     43.09 o
   4   2   9     1264.06     1306.66     38.89 o
   5   2   9      220.16      257.66     32.74 o
   6   2   9      950.19      938.38     57.10 o
   7   2   9      260.95      247.76     41.61 o
   8   2   9     1658.29     1904.42    105.64 o
   9   2   9     1870.67     2060.26    101.31 o
  10   2   9       17.70       73.42     43.90 o
  11   2   9      163.72      162.85     53.01 o
  12   2   9        7.11       46.73     48.25 o
  13   2   9       61.42       51.52     60.33 o
  14   2   9      140.39      186.55     70.00 o
   1   3   9    20742.55    20847.71    138.56 o
   2   3   9     5844.10     6016.80     64.29 o
   3   3   9    29703.62    29825.77    194.18 o
   4   3   9     1037.39     1071.62     36.29 o
   5   3   9    17205.45    16464.62    188.45 o
   6   3   9     2923.37     2927.72    118.40 o
   7   3   9     1583.80     1730.81     81.82 o
   8   3   9      969.46      961.34     87.75 o
   9   3   9     3621.75     4035.42    174.01 o
  10   3   9      173.96      169.59     52.15 o
  11   3   9     2108.03     2267.28    119.80 o
  12   3   9      489.49      681.67     81.98 o
  13   3   9      602.55      582.28     82.77 o
   0   4   9    12405.17    12249.09    155.01 o
   1   4   9     2933.75     3004.11     63.76 o
   2   4   9      334.42      352.57     31.38 o
   3   4   9     2075.26     2046.07     59.62 o
   4   4   9     3263.80     3364.19     87.50 o
   5   4   9      115.41       95.12     31.99 o
   6   4   9     2834.47     2962.76     91.48 o
   7   4   9     2358.90     2524.52    114.64 o
   8   4   9     2288.91     2105.63     97.39 o
   9   4   9      525.36      585.70     80.57 o
  10   4   9       89.80       66.70     47.80 o
  11   4   9      498.25      374.66     70.64 o
  12   4   9        0.26      -19.17     53.61 o
  13   4   9       13.21       20.64     60.73 o
   1   5   9    14972.09    14874.45    162.25 o
   2   5   9     5349.28     5165.14    115.64 o
   3   5   9    24668.04    24749.44    224.65 o
   4   5   9      721.61      702.30     53.06 o
   5   5   9    12430.67    12256.41    177.38 o
   6   5   9     2458.24     2301.57     97.78 o
   7   5   9     2479.53     2709.49    108.85 o
   8   5   9      419.50      371.95     63.83 o
   9   5   9     4272.46     4795.60    294.01 o
  10   5   9      134.09      218.38     89.07 o
  11   5   9     2520.43     2614.74    153.88 o
  12   5   9      479.91      571.00     86.86 o
   0   6   9     6877.94     6850.59    176.14 o
   1   6   9     1279.21     1276.48     57.64 o
   2   6   9       14.86        2.34     26.28 o
   3   6   9      566.16      592.40     50.99 o
   4   6   9      939.86      948.49     71.93 o
   5   6   9        3.37       -3.49     33.32 o
   6   6   9     1286.85     1307.55     86.62 o
   7   6   9       67.95      113.75     44.68 o
   8   6   9     1329.13     1257.40     91.52 o
   9   6   9     2024.87     2009.10    113.21 o
  10   6   9      247.80      251.77     73.48 o
  11   6   9       29.63       18.58     61.14 o
   1   7   9     3888.54     3824.11    112.48 o
   2   7   9     2092.74     1995.72     95.14 o
   3   7   9     9631.05    10352.56    518.81 o
   4   7   9      245.43      256.68     51.26 o
   5   7   9     2956.65     3211.26    126.02 o
   6   7   9     1018.55      968.24     82.82 o
   7   7   9     2057.94     1979.50    137.06 o
   8   7   9       92.36      169.37     53.71 o
   9   7   9     1706.83     1859.62    117.76 o
   0   8   9      815.11      683.21    106.97 o
   1   8   9       39.87       25.19     41.52 o
   2   8   9        1.32       85.16     45.59 o
   3   8   9      271.22      249.32     57.66 o
   4   8   9      403.78      452.04     85.58 o
   5   8   9      168.33      151.04     51.39 o
   6   8   9      374.55      466.80     73.37 o
   7   8   9      251.48      203.84     59.66 o
   1   9   9      480.78      428.88     70.61 o
   2   9   9      341.53      278.59     73.31 o
   3   9   9     1003.39      983.71    113.66 o
   4   9   9       78.39      117.75     69.55 o
   0   0  10      368.81      370.02     60.90 o
   1   0  10    37632.70    37124.61    246.03 o
   2   0  10    69039.17    68160.45    390.52 o
   3   0  10     6131.10     5860.59     98.22 o
   4   0  10   122010.93   120264.09    975.74 o
   5   0  10     6627.96     6306.22    342.73 o
   6   0  10     5984.32     6037.75    155.51 o
   7   0  10      169.54      238.47     55.07 o
   8   0  10     7297.81     7217.79    208.27 o
   9   0  10    20759.39    21053.34    472.44 o
  10   0  10    17313.95    17556.16    645.23 o
  11   0  10      907.98      958.59    141.18 o
  12   0  10     2298.81     2754.96    210.43 o
  13   0  10       25.01      130.99     90.45 o
  14   0  10       54.20       79.04     89.90 o
   1   1  10      496.95      653.99     20.65 o
   2   1  10    27293.79    27025.24    163.47 o
   3   1  10   108251.74   107236.05    658.90 o
   4   1  10     1912.36     1867.27     47.01 o
   5   1  10    22467.50    22322.38    237.54 o
   6   1  10     1397.62     1412.90     53.00 o
   7   1  10     1012.45     1131.96     85.95 o
   8   1  10    14781.23    14539.50    482.85 o
   9   1  10     2639.07     2528.25    127.46 o
  10   1  10     3073.00     3062.86    143.11 o
  11   1  10     6573.38     6459.17    199.05 o
  12   1  10       24.36       26.79     55.52 o
  13   1  10       42.66       54.57     63.28 o
  14   1  10      714.37      946.91    113.66 o
   0   2  10      605.10      577.74     29.45 o
   1   2  10    14826.13    14572.96     97.95 o
   2   2  10    47709.23    46466.57    278.28 o
   3   2  10    14091.89    14344.19    117.66 o
   4   2  10    68000.30    66757.88    436.12 o
   5   2  10    14923.35    14955.71    173.23 o
   6   2  10     4033.03     4015.91     93.06 o
   7   2  10     2537.69     2506.02    145.61 o
   8   2  10     3121.65     3099.70    223.22 o
   9   2  10     5245.31     5175.21    169.47 o
  10   2  10    13140.34    13138.64    295.10 o
  11   2  10      285.26      275.29     59.25 o
  12   2  10     1319.77     1387.13    143.66 o
  13   2  10      603.93      600.82     95.72 o
   1   3  10      783.10      981.43     29.25 o
   2   3  10    18966.04    19171.94    148.06 o
   3   3  10    32213.25    31450.75    220.31 o
   4   3  10      841.55      899.81     50.08 o
   5   3  10    11796.72    11244.92    155.49 o
   6   3  10      349.92      400.75     43.00 o
   7   3  10     1912.82     1977.53     85.92 o
   8   3  10     6389.80     5998.31    176.70 o
   9   3  10     3979.83     3858.98    207.02 o
  10   3  10     1190.39     1157.03     90.72 o
  11   3  10     3339.23     3058.18    135.76 o
  12   3  10       12.54        5.85     49.04 o
  13   3  10        1.05      -43.71     61.33 o
   0   4  10      433.40      472.31     39.13 o
   1   4  10    12317.17    12115.30    135.59 o
   2   4  10    10759.33    10758.36    129.59 o
   3   4  10     1336.70     1377.47     51.63 o
   4   4  10    16382.86    15854.07    190.38 o
   5   4  10     2566.82     2669.82     84.70 o
   6   4  10       69.29       64.99     32.75 o
   7   4  10       32.87       50.02     35.38 o
   8   4  10      598.10      549.57     74.77 o
   9   4  10     3693.67     4016.78    161.15 o
  10   4  10     3316.38     3563.01    171.86 o
  11   4  10        1.74       13.27     49.78 o
  12   4  10      392.20      404.23     74.31 o
   1   5  10       30.62       65.46     23.45 o
   2   5  10     4078.49     4191.42     87.92 o
   3   5  10     8123.30     8270.81    130.19 o
   4   5  10        3.12       18.52     28.62 o
   5   5  10      185.36      166.60     37.93 o
   6   5  10       91.67       73.32     36.51 o
   7   5  10        1.07        4.30     32.05 o
   8   5  10     1617.93     1474.79    117.08 o
   9   5  10      651.64      629.22     88.61 o
  10   5  10      119.08      144.05     67.76 o
  11   5  10     1232.20     1301.54    143.58 o
  12   5  10        0.77       28.49     60.38 o
   0   6  10      402.38      492.33     65.66 o
   1   6  10      124.46      128.85     30.19 o
   2   6  10      763.75      891.16     49.33 o
   3   6  10      649.52      783.98     58.10 o
   4   6  10      751.97      859.69     97.43 o
   5   6  10     1317.19     1434.05    111.72 o
   6   6  10      296.68      278.06     89.51 o
   7   6  10       22.06       54.80     42.17 o
   8   6  10        6.03       33.84     44.69 o
   9   6  10      465.26      409.47     77.70 o
  10   6  10      209.80      278.13     74.19 o
  11   6  10        0.86       20.48     75.09 o
   1   7  10      238.19      306.71     48.07 o
   2   7  10      268.15      310.62     43.77 o
   3   7  10      169.33      201.39     61.76 o
   4   7  10        3.12       64.09     41.28 o
   5   7  10       86.40       95.64     44.60 o
   6   7  10        4.12        5.26     42.87 o
   7   7  10      121.96      203.01     57.91 o
   8   7  10      126.01      194.06     57.17 o
   9   7  10      152.23      263.97     79.15 o
   0   8  10      462.05      560.41     99.50 o
   1   8  10      128.40       98.48     48.18 o
   2   8  10      180.55      180.69     64.80 o
   3   8  10      167.43       94.24     49.60 o
   4   8  10       72.86      167.66     70.88 o
   5   8  10       32.39       26.03     47.62 o
   6   8  10      276.34      297.48     66.51 o
   7   8  10       66.39       97.08     50.79 o
   1   9  10      143.33      177.57     59.10 o
   2   9  10        1.84      -12.88     55.00 o
   3   9  10       30.67        6.11     60.18 o
   4   9  10       23.68       53.13     53.03 o
   1   1  11     1140.83     1274.77     28.70 o
   2   1  11       20.16       36.35     12.54 o
   3   1  11       45.74       41.01     15.07 o
   4   1  11       69.92       68.73     18.49 o
   5   1  11     1096.91     1129.97     43.23 o
   6   1  11      348.24      411.14     59.69 o
   7   1  11      654.58      742.36     77.20 o
   8   1  11      521.23      610.06     64.09 o
   9   1  11     1150.53     1151.07     81.92 o
  10   1  11      337.85      191.54     62.81 o
  11   1  11      457.65      370.18     74.90 o
  12   1  11        0.49       95.39     62.32 o
  13   1  11        9.80      112.67     64.66 o
  14   1  11        1.14       59.52     68.94 o
   0   2  11        9.41       13.12     17.81 o
   1   2  11     6070.38     6372.08     60.33 o
   2   2  11     9548.71     9166.30     94.17 o
   3   2  11     2689.56     2765.89     50.42 o
   4   2  11    15360.34    15215.83    151.29 o
   5   2  11     3308.81     3650.25     87.00 o
   6   2  11     3243.09     3346.67     87.42 o
   7   2  11       79.48       38.60     43.29 o
   8   2  11     1738.62     1740.57    106.98 o
   9   2  11       19.18       -9.36     38.25 o
  10   2  11     1318.36     1456.05    105.21 o
  11   2  11      171.84       99.74     60.63 o
  12   2  11      475.52      611.06     92.05 o
  13   2  11        0.11       30.27     60.58 o
   1   3  11      202.67      211.28     18.41 o
   2   3  11     1958.50     1914.39     50.56 o
   3   3  11    10489.61    10270.00    105.89 o
   4   3  11      301.46      370.20     46.62 o
   5   3  11      495.65      498.56     43.91 o
   6   3  11      194.73      206.72     36.72 o
   7   3  11       11.11       79.32     44.77 o
   8   3  11     1524.74     1394.33    104.37 o
   9   3  11     1581.09     1627.22    113.47 o
  10   3  11     1433.03     1621.29    103.24 o
  11   3  11     2706.44     2826.45    133.13 o
  12   3  11        0.75      -37.00     51.35 o
  13   3  11       11.26       49.36     64.56 o
   0   4  11     4592.75     4419.83     96.35 o
   1   4  11     2995.95     3002.91     61.83 o
   2   4  11    11816.09    11607.31    187.33 o
   3   4  11     1050.00     1026.15     47.79 o
   4   4  11    22898.67    22519.90    245.44 o
   5   4  11     2024.65     2041.42     77.34 o
   6   4  11     6380.71     6648.95    133.84 o
   7   4  11      460.71      379.03     47.40 o
   8   4  11     1362.92     1583.29    110.50 o
   9   4  11     2258.39     2203.25    130.80 o
  10   4  11     3664.68     4226.92    218.69 o
  11   4  11      155.92      135.48     55.21 o
  12   4  11     1202.16     1158.18    106.04 o
   1   5  11       75.93       59.99     23.00 o
   2   5  11     3710.82     3776.97    115.25 o
   3   5  11    10535.49    10598.58    160.96 o
   4   5  11       52.93       57.30     30.64 o
   5   5  11     2502.42     2348.52     91.79 o
   6   5  11      112.74      109.84     38.66 o
   7   5  11       20.49       64.95     35.70 o
   8   5  11     1226.35     1263.66    123.44 o
   9   5  11      865.69     1084.16    112.57 o
  10   5  11      715.28      668.66     94.45 o
  11   5  11     1040.19     1130.43    106.16 o
   0   6  11     3030.40     3238.20    112.85 o
   1   6  11      867.13      867.74     53.38 o
   2   6  11     9177.12     9208.65    247.71 o
   3   6  11      209.86      275.37     42.14 o
   4   6  11    11191.18    11260.44    180.90 o
   5   6  11     2006.97     2103.38    101.53 o
   6   6  11     2059.58     1982.74    102.09 o
   7   6  11      584.43      741.35     74.75 o
   8   6  11     1012.32     1107.37     90.30 o
   9   6  11      508.55      532.62     87.85 o
  10   6  11     2183.47     2184.62    147.16 o
   1   7  11       14.29       33.18     31.03 o
   2   7  11     1267.31     1150.21     78.20 o
   3   7  11     2764.93     2730.21    140.87 o
   4   7  11      183.92      153.45     52.93 o
   5   7  11     2246.28     2296.55    112.87 o
   6   7  11       78.53       54.67     44.36 o
   7   7  11      109.16       86.79     48.41 o
   8   7  11      370.93      416.46     71.35 o
   9   7  11      173.05      204.37     66.58 o
   0   8  11      814.95      668.20    107.56 o
   1   8  11      715.79      770.70    122.99 o
   2   8  11     2914.69     2848.76    157.05 o
   3   8  11        2.61       29.23     46.70 o
   4   8  11     2684.21     2396.16    138.01 o
   5   8  11      108.13       67.65     49.28 o
   6   8  11      363.57      364.54     72.63 o
   7   8  11       48.69       50.71     55.31 o
   1   9  11        4.40        8.11     55.64 o
   2   9  11      326.21      242.60     78.64 o
   3   9  11      780.39      700.44    106.29 o
   0   0  12    69190.69    67323.47    677.56 o
   1   0  12    14017.94    14330.85    138.99 o
   2   0  12     1079.16     1169.54     41.76 o
   3   0  12    13341.00    13859.58    154.56 o
   4   0  12    12329.30    12345.94    153.20 o
   5   0  12     5010.96     5434.33    477.09 o
   6   0  12    25490.43    24466.70    531.70 o
   7   0  12      688.72      744.64    109.55 o
   8   0  12    13490.56    13001.34    363.67 o
   9   0  12     1647.89     1771.57    160.67 o
  10   0  12     3108.99     3107.58    209.22 o
  11   0  12     2401.33     2071.95    185.33 o
  12   0  12       53.26       62.79    169.14 o
  13   0  12       93.89      120.43     94.98 o
   1   1  12    42210.26    43283.31    202.61 o
   2   1  12    48294.24    48105.63    282.10 o
   3   1  12    71034.11    68458.41    365.09 o
   4   1  12     9806.64     9136.91    125.01 o
   5   1  12    38635.56    38701.88    364.23 o
   6   1  12    12477.66    12588.76    265.55 o
   7   1  12     5371.39     5276.59    157.17 o
   8   1  12     5123.34     5245.08    178.86 o
   9   1  12    12795.98    12246.13    259.07 o
  10   1  12       37.02      114.23     58.71 o
  11   1  12    12363.27    12172.28    279.32 o
  12   1  12     2902.94     2950.47    186.71 o
  13   1  12     1649.97     1845.16    150.64 o
   0   2  12    73159.28    72594.16    427.23 o
   1   2  12     6357.40     6361.64     62.39 o
   2   2  12        5.91       37.65     27.10 o
   3   2  12     2607.84     2633.08     56.90 o
   4   2  12     6252.75     6062.09     94.72 o
   5   2  12      209.02      263.99     45.28 o
   6   2  12    19163.64    18225.91    246.66 o
   7   2  12       29.25       72.87     48.53 o
   8   2  12     6385.12     6254.84    209.83 o
   9   2  12     6734.17     6657.53    167.48 o
  10   2  12     1337.88     1303.10     96.05 o
  11   2  12      161.17      127.27     62.84 o
  12   2  12       80.94      173.02     67.64 o
  13   2  12      282.56      265.42     76.46 o
   1   3  12     6699.07     6593.27     89.67 o
   2   3  12    15045.15    14544.61    125.12 o
   3   3  12    47050.71    48484.96    288.52 o
   4   3  12     3153.18     3357.96    111.90 o
   5   3  12    14744.00    14163.07    182.88 o
   6   3  12     8859.92     8677.76    146.24 o
   7   3  12     4148.89     3885.63    124.33 o
   8   3  12     3572.06     3616.39    147.35 o
   9   3  12     3010.08     3075.99    155.36 o
  10   3  12       99.35      165.26     55.75 o
  11   3  12     3285.53     3526.72    171.44 o
  12   3  12     1919.29     1815.14    136.95 o
  13   3  12      561.52      548.34     96.70 o
   0   4  12    25005.62    25197.28    287.36 o
   1   4  12       44.79       61.66     22.12 o
   2   4  12      162.66      250.72     28.54 o
   3   4  12      728.85      644.90     49.09 o
   4   4  12     2154.70     2294.98     91.27 o
   5   4  12      434.25      459.15     48.89 o
   6   4  12     6059.08     5827.21    126.93 o
   7   4  12     1533.80     1458.71     88.61 o
   8   4  12     1633.64     1623.23    112.78 o
   9   4  12     2164.38     2203.12    132.17 o
  10   4  12      384.35      565.87     87.72 o
  11   4  12      298.20      252.70     65.16 o
  12   4  12      168.89      104.68     60.39 o
   1   5  12      480.36      610.88     49.70 o
   2   5  12     3565.09     3663.62     79.86 o
   3   5  12     4085.81     4290.14    106.19 o
   4   5  12     2710.71     2710.83     93.57 o
   5   5  12     5774.72     5597.91    126.18 o
   6   5  12     1046.57     1062.72     68.41 o
   7   5  12        7.33       76.68     37.77 o
   8   5  12      849.05      924.95    157.19 o
   9   5  12      231.51      331.46    106.66 o
  10   5  12       12.52       30.42     57.45 o
  11   5  12       71.22       66.13     59.02 o
   0   6  12     3219.92     3420.72    117.74 o
   1   6  12      912.48      901.33     54.10 o
   2   6  12      239.95      251.00     41.91 o
   3   6  12        9.73       34.01     33.51 o
   4   6  12      305.04      392.57     50.19 o
   5   6  12        1.08        3.90     37.93 o
   6   6  12      656.81      822.46     76.58 o
   7   6  12      520.09      571.99     93.41 o
   8   6  12      327.38      291.85     70.35 o
   9   6  12      521.03      411.81    113.58 o
  10   6  12      127.36      107.09     69.13 o
   1   7  12       31.04       47.02     31.37 o
   2   7  12      178.13      209.29     47.40 o
   3   7  12       11.45       77.36     39.57 o
   4   7  12      302.98      253.73     75.17 o
   5   7  12       82.91       61.03     47.75 o
   6   7  12      119.12      173.90     52.45 o
   7   7  12       76.43       57.96     48.19 o
   8   7  12      129.93      187.66     70.26 o
   9   7  12      138.05       29.53     58.38 o
   0   8  12      313.14      380.36     92.07 o
   1   8  12        0.12      -15.96     57.79 o
   2   8  12        7.76       13.91     48.02 o
   3   8  12      338.77      431.53     63.77 o
   4   8  12        0.38       44.07     44.78 o
   5   8  12        0.73       -7.05     49.85 o
   6   8  12      110.81      110.07     61.91 o
   1   9  12      141.84      120.69     65.14 o
   2   9  12        2.00       77.75     64.27 o
   3   9  12      204.40      182.20    107.43 o
   1   1  13     8870.38     9423.85     79.58 o
   2   1  13      246.55      277.54     17.97 o
   3   1  13      561.97      749.43     35.48 o
   4   1  13        0.78       18.49     21.84 o
   5   1  13     1798.00     1983.97     85.96 o
   6   1  13      129.41      131.04     45.20 o
   7   1  13     1084.55     1174.62     91.41 o
   8   1  13       12.35       35.56     48.70 o
   9   1  13      926.66      849.93     96.42 o
  10   1  13       48.15      -31.15     50.33 o
  11   1  13      160.81      130.05     63.04 o
  12   1  13        6.72       24.30     56.99 o
  13   1  13      206.31      175.58     72.45 o
   0   2  13     3045.69     3154.27     73.12 o
   1   2  13      239.82      206.06     17.70 o
   2   2  13     2365.74     2211.67     43.67 o
   3   2  13      181.84      168.31     26.55 o
   4   2  13     4078.96     4152.51     86.07 o
   5   2  13     1669.00     1526.01     75.99 o
   6   2  13      886.05      933.12     70.56 o
   7   2  13       61.91       10.85     41.77 o
   8   2  13      160.35       69.73     48.42 o
   9   2  13     1676.97     1649.74     97.36 o
  10   2  13      703.71      715.43    114.29 o
  11   2  13      361.24      422.26     80.07 o
  12   2  13      355.40      396.29     81.10 o
  13   2  13      481.66      462.48     99.63 o
   1   3  13    26330.13    26238.80    173.83 o
   2   3  13      519.45      530.10     28.84 o
   3   3  13      837.75      806.94     50.41 o
   4   3  13      361.14      407.38     42.62 o
   5   3  13     1768.87     1969.83     81.54 o
   6   3  13        0.09       40.05     36.86 o
   7   3  13    13608.12    13276.46    224.85 o
   8   3  13      124.00      107.96     54.81 o
   9   3  13     2522.83     2593.70    163.89 o
  10   3  13      139.79      201.14     58.64 o
  11   3  13      716.77      641.31     93.62 o
  12   3  13       44.71       -5.38     61.63 o
   0   4  13     2467.64     2544.40    138.20 o
   1   4  13     5423.92     5532.53     85.55 o
   2   4  13     5984.10     5794.44     93.27 o
   3   4  13      423.72      436.45     44.82 o
   4   4  13     4300.71     4142.26    121.82 o
   5   4  13     5564.30     5474.06    120.83 o
   6   4  13     1894.58     2046.16    105.25 o
   7   4  13       49.57       23.74     41.21 o
   8   4  13      688.41      761.66     89.35 o
   9   4  13      358.97      386.88     75.60 o
  10   4  13      621.04      813.25     97.29 o
  11   4  13      128.84      106.59     58.87 o
  12   4  13      816.56      956.87    118.36 o
   1   5  13    18566.08    18376.31    183.73 o
   2   5  13      527.69      497.74     57.24 o
   3   5  13     1705.13     1579.25     73.34 o
   4   5  13      166.77      236.77     41.71 o
   5   5  13     3638.99     3583.37    106.19 o
   6   5  13        4.96       42.26     35.28 o
   7   5  13    12524.06    12780.94    254.05 o
   8   5  13      254.56      185.09     63.64 o
   9   5  13     2349.72     2533.89    147.37 o
  10   5  13      351.48      255.74     72.37 o
  11   5  13      125.83      145.77     63.66 o
   0   6  13     1695.89     1799.78     93.90 o
   1   6  13     2358.83     2553.00     80.95 o
   2   6  13     1750.65     1809.43     88.62 o
   3   6  13      732.89      592.41     85.52 o
   4   6  13     2656.28     2768.73     99.38 o
   5   6  13     2468.88     2487.08    162.76 o
   6   6  13     1183.29     1237.12     88.84 o
   7   6  13      513.02      425.21     65.26 o
   8   6  13      363.41      346.72     76.42 o
   9   6  13      336.63      429.75     83.95 o
  10   6  13      398.50      407.28     89.59 o
   1   7  13     7349.23     7310.35    222.14 o
   2   7  13      132.92      205.64     47.37 o
   3   7  13      309.08      295.46     55.32 o
   4   7  13        1.43       22.84     41.27 o
   5   7  13     3546.24     3590.18    150.91 o
   6   7  13       26.01      -44.35     45.73 o
   7   7  13     4544.95     4578.14    160.86 o
   8   7  13      137.06       73.85     66.30 o
   0   8  13      111.96      146.51     73.13 o
   1   8  13      319.66      274.97     71.58 o
   2   8  13      318.29      274.01     63.36 o
   3   8  13      237.57      175.26     53.39 o
   4   8  13      672.42      548.29     71.58 o
   5   8  13      947.63      925.50     98.76 o
   6   8  13      285.13      339.10     70.30 o
   1   9  13     1507.96     1375.13    226.22 o
   0   0  14   191045.19   188204.19   1562.93 o
   1   0  14      770.17      933.15     47.02 o
   2   0  14    22684.95    22754.58    206.93 o
   3   0  14       84.17      102.25     27.48 o
   4   0  14       99.79       69.33     41.10 o
   5   0  14      377.31      408.44     84.44 o
   6   0  14    45166.79    44385.77   1023.94 o
   7   0  14      384.89      316.13    111.67 o
   8   0  14    29432.42    29926.20    583.43 o
   9   0  14      271.34      264.43     93.40 o
  10   0  14       39.88      142.66     91.48 o
  11   0  14        6.14       67.12     83.56 o
  12   0  14     1466.84     1694.83    191.99 o
  13   0  14       59.38      207.15    109.22 o
   1   1  14      879.89      968.72     29.78 o
   2   1  14    32908.22    32696.50    173.46 o
   3   1  14      628.22      577.78     35.42 o
   4   1  14    16315.40    15931.15    173.80 o
   5   1  14       42.26       12.75     35.65 o
   6   1  14    23686.37    23489.73    292.34 o
   7   1  14       76.06      142.12     56.15 o
   8   1  14     2785.15     2629.00    131.32 o
   9   1  14     1482.94     1223.29    104.84 o
  10   1  14       44.16       98.06     64.19 o
  11   1  14      213.17      191.12     88.96 o
  12   1  14     5659.81     5296.83    199.11 o
  13   1  14       10.52       -6.50     61.49 o
   0   2  14   127103.41   123919.86    743.76 o
   1   2  14        6.39       14.40     13.51 o
   2   2  14    14331.61    14266.36    114.01 o
   3   2  14       20.60       35.93     21.57 o
   4   2  14       97.19      114.49     27.51 o
   5   2  14       34.44       47.78     53.35 o
   6   2  14    38740.00    37165.16    382.87 o
   7   2  14       43.90      -30.64     43.42 o
   8   2  14    17872.89    17453.62    308.80 o
   9   2  14       46.36      122.52     57.10 o
  10   2  14        2.76      -38.55     51.46 o
  11   2  14      197.12      375.02    105.90 o
  12   2  14     1155.17     1570.92    132.66 o
  13   2  14      163.32      156.46     77.76 o
   1   3  14      223.83      215.02     23.71 o
   2   3  14    13549.13    13037.68    118.07 o
   3   3  14     1846.60     1772.40     69.74 o
   4   3  14     5680.18     5387.68    112.28 o
   5   3  14        0.89       46.42     30.61 o
   6   3  14    10690.39    10572.96    195.21 o
   7   3  14      536.21      525.15     64.61 o
   8   3  14      452.33      492.29     73.01 o
   9   3  14      377.01      311.05     69.96 o
  10   3  14       33.50       -4.62     46.15 o
  11   3  14       40.21       28.12     59.48 o
  12   3  14     3402.22     3542.97    180.76 o
   0   4  14    36003.95    35598.96    521.55 o
   1   4  14        8.86       27.65     20.70 o
   2   4  14     2060.87     2137.64     70.45 o
   3   4  14        9.28      -20.08     27.34 o
   4   4  14       85.34       56.02     31.83 o
   5   4  14       10.80      -12.51     42.30 o
   6   4  14    12850.58    12597.71    218.78 o
   7   4  14      418.49      374.59     58.63 o
   8   4  14     4988.44     4963.21    174.13 o
   9   4  14       29.99       -8.74     48.45 o
  10   4  14      149.06      176.56     63.51 o
  11   4  14        0.50       52.43     53.69 o
  12   4  14      204.97      185.48     79.29 o
   1   5  14      298.37      342.25     36.51 o
   2   5  14     3765.95     3865.44    126.39 o
   3   5  14      287.30      277.92     58.02 o
   4   5  14     1428.09     1570.38     76.37 o
   5   5  14      585.44      613.20     57.50 o
   6   5  14     2648.89     2440.26     95.99 o
   7   5  14       26.71       61.82     46.01 o
   8   5  14      153.82      105.87     57.58 o
   9   5  14      205.63      100.84     61.52 o
  10   5  14      265.76      380.78     85.17 o
  11   5  14       15.13       32.58     58.20 o
   0   6  14     2198.10     2574.99    111.03 o
   1   6  14       84.07      107.56     35.17 o
   2   6  14       11.08       21.79     30.39 o
   3   6  14       39.95        3.13     29.20 o
   4   6  14       95.62      130.09     44.59 o
   5   6  14       46.46        3.25     34.80 o
   6   6  14      948.67     1094.57    102.52 o
   7   6  14      196.55      169.16     60.83 o
   8   6  14      339.83      338.13     74.23 o
   9   6  14       56.67       74.20     66.38 o
  10   6  14      163.77      206.69    131.91 o
   1   7  14      126.98      149.90     42.17 o
   2   7  14      441.15      476.34     55.79 o
   3   7  14      203.15      192.14     47.62 o
   4   7  14      311.75      382.43     59.26 o
   5   7  14       19.91       65.77     53.03 o
   6   7  14      181.39      151.87     57.59 o
   7   7  14       75.35       33.92     56.47 o
   8   7  14       24.57       74.27     64.97 o
   0   8  14        8.77       -3.27    101.22 o
   1   8  14        5.33       25.90     56.41 o
   2   8  14      126.93      213.50     55.24 o
   3   8  14       92.42       62.90     45.97 o
   4   8  14      233.53      262.38     59.77 o
   5   8  14        8.60       -8.25     44.67 o
   6   8  14        4.98       33.22     67.42 o
   1   1  15     4126.43     4200.80     56.95 o
   2   1  15       28.86        3.02     13.56 o
   3   1  15       99.66       75.99     23.40 o
   4   1  15      208.26      166.89     32.50 o
   5   1  15      819.36      800.28     56.85 o
   6   1  15       17.91       32.29     40.36 o
   7   1  15     2772.79     2690.92    126.57 o
   8   1  15        2.92       66.57     51.02 o
   9   1  15       19.26       72.07     53.33 o
  10   1  15       45.64       68.50     55.89 o
  11   1  15       50.41      145.87     65.69 o
  12   1  15       15.04        6.90     81.80 o
  13   1  15       20.86       88.66     72.40 o
   0   2  15      772.81      725.33     40.70 o
   1   2  15     1683.41     1746.89     45.79 o
   2   2  15     3587.87     3698.55     65.57 o
   3   2  15      406.53      453.67     33.35 o
   4   2  15     2246.26     2123.98     65.47 o
   5   2  15     1858.59     1929.67     75.78 o
   6   2  15       13.77        4.77     37.27 o
   7   2  15      968.75     1171.68     83.18 o
   8   2  15      755.36      964.70    143.66 o
   9   2  15      121.86      159.83     61.97 o
  10   2  15      798.01      680.99     93.86 o
  11   2  15       85.22       77.24     65.83 o
  12   2  15      188.92      114.00     66.40 o
   1   3  15    19032.94    18999.80    141.81 o
   2   3  15      741.12      731.21     41.97 o
   3   3  15      949.87     1085.49     59.74 o
   4   3  15       19.22       17.31     29.11 o
   5   3  15     4089.52     3948.28    119.53 o
   6   3  15        3.49       12.92     38.10 o
   7   3  15     9231.62     9176.63    191.71 o
   8   3  15      177.19      106.63     53.66 o
   9   3  15     1448.33     1477.78    115.03 o
  10   3  15        6.55       81.89     61.15 o
  11   3  15        6.07       16.82     62.03 o
  12   3  15        8.65       31.02     65.24 o
   0   4  15     2897.53     3057.49    102.42 o
   1   4  15     2746.29     2733.21     69.99 o
   2   4  15     4070.51     4141.52    102.08 o
   3   4  15      803.03      831.98     52.29 o
   4   4  15     3671.51     3591.82    101.35 o
   5   4  15     5881.16     5667.68    160.20 o
   6   4  15     1217.74     1284.35    108.18 o
   7   4  15      358.57      404.98     74.99 o
   8   4  15      654.12      673.16     85.91 o
   9   4  15      147.89      116.76     60.47 o
  10   4  15     1427.71     1477.47    125.26 o
  11   4  15      372.66      417.00     85.88 o
   1   5  15    16268.96    16275.22    217.97 o
   2   5  15      710.67      577.03     53.38 o
   3   5  15     1183.37     1265.40     69.59 o
   4   5  15      121.50      171.56     39.89 o
   5   5  15     2190.40     2179.64    103.49 o
   6   5  15       26.20       10.48     43.56 o
   7   5  15     8189.50     8154.07    191.53 o
   8   5  15      543.89      537.25     72.94 o
   9   5  15     1400.71     1361.26    124.11 o
  10   5  15       41.15       98.96     67.91 o
   0   6  15     1155.18     1186.85    129.28 o
   1   6  15     1593.17     1769.87     81.79 o
   2   6  15     2499.70     2647.07    124.72 o
   3   6  15       54.19       51.75     36.63 o
   4   6  15     2935.41     2816.69    103.59 o
   5   6  15     2472.98     2405.85    109.30 o
   6   6  15      934.00      986.63     84.55 o
   7   6  15      225.24      249.76     68.80 o
   8   6  15      752.55      714.94    129.66 o
   9   6  15      203.25      210.77     74.92 o
   1   7  15     6250.81     6198.23    143.00 o
   2   7  15       39.86       33.74     36.09 o
   3   7  15      130.08      172.76     51.81 o
   4   7  15        0.53       10.60     42.12 o
   5   7  15      722.97      828.23     80.55 o
   6   7  15       11.39       27.77     50.20 o
   7   7  15     2873.19     2854.09    272.66 o
   8   7  15      331.77      210.61    110.37 o
   0   8  15      234.90      310.85    148.57 o
   1   8  15      157.33      150.74    130.12 o
   2   8  15      943.65     1014.15     87.42 o
   3   8  15       31.38        0.77     44.69 o
   4   8  15     1075.21     1052.91     94.41 o
   5   8  15      610.06      533.11     75.98 o
   0   0  16    46467.63    45734.95    459.62 o
   1   0  16     7495.66     7535.39    111.38 o
   2   0  16      358.73      358.66     39.52 o
   3   0  16     2183.73     2339.49     93.67 o
   4   0  16    12737.60    12961.85    214.53 o
   5   0  16     4024.11     4098.73    130.09 o
   6   0  16     7701.68     7885.37    578.08 o
   7   0  16     7726.89     7695.96    285.67 o
   8   0  16     4056.53     4247.47    228.64 o
   9   0  16     3929.49     4194.07    241.53 o
  10   0  16     2170.67     2466.16    209.43 o
  11   0  16       23.14      248.87     98.29 o
  12   0  16      183.26      188.20    110.72 o
   1   1  16    28116.02    28673.41    182.64 o
   2   1  16    23146.61    22912.16    168.13 o
   3   1  16    73752.75    72518.27    390.33 o
   4   1  16     3471.06     3334.28     79.24 o
   5   1  16    33408.12    33397.04    312.91 o
   6   1  16    10621.85    10933.35    201.56 o
   7   1  16     6285.81     6054.80    211.03 o
   8   1  16     2842.15     2963.83    140.07 o
   9   1  16    10924.40    11012.07    260.20 o
  10   1  16      491.71      540.83     85.94 o
  11   1  16     5909.88     5402.52    197.05 o
  12   1  16     1739.56     1794.95    142.60 o
   0   2  16    24151.77    23115.88    238.12 o
   1   2  16     5086.87     5058.13     82.58 o
   2   2  16       87.16      139.25     24.65 o
   3   2  16     1050.86     1063.19     45.48 o
   4   2  16    10324.80    10103.03    157.25 o
   5   2  16      356.34      496.91     50.02 o
   6   2  16     4274.92     4419.66    132.42 o
   7   2  16     1314.29     1305.87     87.21 o
   8   2  16     2965.92     3112.17    144.54 o
   9   2  16     4508.08     4446.85    248.57 o
  10   2  16     2000.83     1876.74    132.31 o
  11   2  16        6.88       32.27     59.36 o
  12   2  16       77.48       18.12     63.27 o
   1   3  16     9966.96     9975.39    107.91 o
   2   3  16    12469.00    12234.58    145.66 o
   3   3  16    39738.95    38168.86    303.05 o
   4   3  16     2557.88     2565.63     82.22 o
   5   3  16     7861.05     7878.71    166.22 o
   6   3  16     3821.50     3665.97    123.61 o
   7   3  16     1739.70     1769.82    105.75 o
   8   3  16     1689.52     1682.54    117.57 o
   9   3  16     7663.09     7386.18    337.87 o
  10   3  16      239.64      242.04     72.87 o
  11   3  16     1697.48     1838.72    140.58 o
  12   3  16      644.01      802.14    113.25 o
   0   4  16     6276.88     5960.12    170.49 o
   1   4  16     1022.12     1051.31     55.84 o
   2   4  16      482.90      552.26     55.87 o
   3   4  16     1417.73     1575.43     66.87 o
   4   4  16     4313.39     4441.80    121.63 o
   5   4  16      235.27      204.74     47.34 o
   6   4  16      865.66     1053.98    138.74 o
   7   4  16      380.93      344.09     60.45 o
   8   4  16      609.06      603.56     74.48 o
   9   4  16      953.33      987.86    106.08 o
  10   4  16      944.13      962.51    109.72 o
  11   4  16       15.94      136.03     68.88 o
   1   5  16     1478.40     1597.99     69.25 o
   2   5  16     2429.75     2467.09     90.15 o
   3   5  16     3838.80     3834.90    107.73 o
   4   5  16      296.85      252.83     44.13 o
   5   5  16      871.78      901.29     79.68 o
   6   5  16      781.45      759.03     75.53 o
   7   5  16       73.88       95.40     50.16 o
   8   5  16      725.32      807.65     84.88 o
   9   5  16      739.90      720.63     97.45 o
  10   5  16       90.91       86.94     63.72 o
   0   6  16      352.71      298.36     73.37 o
   1   6  16      783.21      806.67     65.11 o
   2   6  16      521.53      538.78     56.70 o
   3   6  16       74.57       62.42     36.14 o
   4   6  16     1284.57     1135.42     75.85 o
   5   6  16      190.74      145.87     46.68 o
   6   6  16       79.37      139.89     58.68 o
   7   6  16      329.94      306.77     72.97 o
   8   6  16        0.29       39.78     62.59 o
   9   6  16       20.24       77.11     73.40 o
   1   7  16       89.43      186.42     44.09 o
   2   7  16      241.75      293.75     50.79 o
   3   7  16       14.70       18.76     39.82 o
   4   7  16       13.02       28.99     41.19 o
   5   7  16        6.78       71.00     47.07 o
   6   7  16        7.67       67.21     67.71 o
   7   7  16      114.99      113.10    120.86 o
   0   8  16       33.90       -2.61    108.73 o
   1   8  16        0.58      -73.01     88.65 o
   2   8  16      184.19      181.10     56.21 o
   3   8  16       15.18        8.29     46.24 o
   4   8  16      212.82      254.28     60.16 o
   1   1  17      254.65      269.28     27.58 o
   2   1  17      754.25      741.04     36.99 o
   3   1  17      539.50      587.73     41.69 o
   4   1  17      131.85      122.79     30.43 o
   5   1  17     2038.69     2038.36     76.03 o
   6   1  17        7.96        4.33     32.96 o
   7   1  17        4.94       40.37     50.70 o
   8   1  17       15.52       68.62     54.08 o
   9   1  17        3.47       24.53     51.41 o
  10   1  17      146.55      101.29     61.37 o
  11   1  17      425.62      363.73    105.71 o
  12   1  17        4.16      -28.81     66.05 o
   0   2  17     2326.67     2155.40     75.71 o
   1   2  17     1322.75     1394.11     49.58 o
   2   2  17     6003.60     6003.23     86.30 o
   3   2  17      279.83      318.50     33.35 o
   4   2  17     5621.41     5754.62    110.59 o
   5   2  17     1280.13     1350.72     82.13 o
   6   2  17       63.79       37.84     41.20 o
   7   2  17      482.84      366.80     59.79 o
   8   2  17      553.55      560.65     80.54 o
   9   2  17      207.85      114.46     62.99 o
  10   2  17     1624.85     1547.69    182.73 o
  11   2  17       12.66       11.03     58.80 o
  12   2  17      158.60      358.61     85.84 o
   1   3  17      540.96      427.79     49.64 o
   2   3  17     3822.12     3795.25     89.46 o
   3   3  17     8887.82     8806.92    135.97 o
   4   3  17       84.31       78.13     36.39 o
   5   3  17     4316.07     4315.28    128.26 o
   6   3  17       42.02       45.28     41.71 o
   7   3  17       42.79       45.62     42.26 o
   8   3  17      853.85      852.10     96.69 o
   9   3  17      406.78      442.68     88.42 o
  10   3  17      342.15      389.89     78.45 o
  11   3  17      702.18      841.10    109.98 o
   0   4  17     2086.86     2040.25     92.69 o
   1   4  17     1189.51     1214.10     62.16 o
   2   4  17     9313.14     9400.28    157.95 o
   3   4  17      574.43      673.50     63.25 o
   4   4  17     8621.65     8238.06    155.46 o
   5   4  17      218.10      289.64     54.01 o
   6   4  17     1293.24     1310.22     87.89 o
   7   4  17      184.95      142.53     49.97 o
   8   4  17      536.63      661.50     77.90 o
   9   4  17     1681.10     1620.48    153.47 o
  10   4  17     1865.19     2116.18    146.11 o
  11   4  17        0.09      -15.44     62.38 o
   1   5  17      777.22      835.77     63.69 o
   2   5  17     2056.53     2106.24     87.07 o
   3   5  17     9949.81     9937.67    225.74 o
   4   5  17       19.03       68.05     36.96 o
   5   5  17     2415.92     2735.20    267.92 o
   6   5  17        1.26      -19.25     42.25 o
   7   5  17       84.74       72.10     46.87 o
   8   5  17     1768.46     1810.60    113.08 o
   9   5  17      785.53      860.35    107.81 o
  10   5  17      260.86       88.84     70.05 o
   0   6  17      583.25      718.25     91.21 o
   1   6  17      626.45      634.44     60.74 o
   2   6  17     3188.27     3443.79    110.92 o
   3   6  17      987.14     1025.93     72.81 o
   4   6  17     6660.06     6616.19    151.57 o
   5   6  17      663.27      577.76     61.31 o
   6   6  17      748.75      588.17     82.09 o
   7   6  17       13.49       -9.29     57.31 o
   8   6  17      417.36      574.76    129.32 o
   1   7  17      749.61      598.38     70.43 o
   2   7  17      350.60      336.13     61.38 o
   3   7  17     2492.43     2651.12    109.54 o
   4   7  17       44.28       61.01     45.85 o
   5   7  17     1677.74     1576.17    143.03 o
   6   7  17       11.48      -37.61     68.62 o
   7   7  17       28.99       44.01     99.10 o
   0   8  17        1.43      -14.04    114.28 o
   1   8  17      557.64      469.54     90.30 o
   2   8  17      881.17      844.75     99.56 o
   3   8  17       50.77       77.23     50.04 o
   0   0  18     9470.60     9442.18    188.02 o
   1   0  18    14687.12    14805.07    168.83 o
   2   0  18    28470.55    27546.36    318.17 o
   3   0  18     1075.02     1136.82     75.46 o
   4   0  18    43121.11    42426.08    551.73 o
   5   0  18     8178.30     8099.00    183.99 o
   6   0  18      744.53      865.27     92.07 o
   7   0  18       59.17      105.73     95.83 o
   8   0  18     1778.31     1709.40    170.12 o
   9   0  18     6360.37     6448.24    289.13 o
  10   0  18     7587.41     7793.35    333.52 o
  11   0  18      555.18      863.47    275.43 o
  12   0  18     2168.60     2304.10    228.45 o
   1   1  18     1897.30     2009.45     52.17 o
   2   1  18    16466.97    16498.38    146.03 o
   3   1  18    24966.13    24174.58    215.14 o
   4   1  18      707.67      700.96     62.22 o
   5   1  18     2492.47     2642.75     84.20 o
   6   1  18      756.41      753.12     62.29 o
   7   1  18     1877.12     1945.53    100.02 o
   8   1  18     2539.89     2816.72    143.78 o
   9   1  18     2377.35     2172.59    136.61 o
  10   1  18     3217.17     3089.54    163.52 o
  11   1  18     1925.23     2021.61    142.91 o
  12   1  18       51.35       14.71     68.17 o
   0   2  18     1593.33     1690.79     70.69 o
   1   2  18     6730.69     6662.23    175.88 o
   2   2  18    22115.21    22325.60    185.20 o
   3   2  18     2744.49     2954.80     76.49 o
   4   2  18    24327.37    24048.91    237.42 o
   5   2  18     9312.95     9107.34    164.03 o
   6   2  18     3724.96     3688.93    128.40 o
   7   2  18      873.34      819.87     77.60 o
   8   2  18      295.08      221.73     93.69 o
   9   2  18     2136.69     2182.14    180.38 o
  10   2  18     4724.73     4586.21    192.81 o
  11   2  18      104.35      219.78     75.03 o
   1   3  18      874.24      871.35     56.72 o
   2   3  18     5003.42     4990.84    109.00 o
   3   3  18     9248.43     8954.14    140.42 o
   4   3  18      135.71      156.16     40.63 o
   5   3  18      867.21      918.29     67.96 o
   6   3  18      141.04      208.01     52.59 o
   7   3  18     1910.45     1942.25    105.04 o
   8   3  18     4015.23     3748.28    163.95 o
   9   3  18      864.43      835.31    109.06 o
  10   3  18     1072.49     1073.99    119.43 o
  11   3  18     1005.21     1071.29    117.46 o
   0   4  18       51.42      112.83     50.72 o
   1   4  18     4286.09     3745.92    356.62 o
   2   4  18     2520.83     2511.00     90.28 o
   3   4  18      445.58      505.72     51.82 o
   4   4  18    11835.28    11546.74    208.12 o
   5   4  18     1686.14     1643.67    104.88 o
   6   4  18     1641.29     1444.67     93.10 o
   7   4  18       94.44       32.76     46.71 o
   8   4  18      157.95      101.96     51.07 o
   9   4  18      906.00      894.42    104.88 o
  10   4  18      695.56      959.63    190.60 o
   1   5  18      485.93      485.50     49.80 o
   2   5  18      240.34      271.28     46.95 o
   3   5  18     1676.88     1737.95     89.23 o
   4   5  18      250.32      279.08     47.74 o
   5   5  18       25.63       20.98     40.80 o
   6   5  18        0.26       27.13     55.93 o
   7   5  18      881.41      743.95     79.73 o
   8   5  18     1058.35     1139.28     95.81 o
   9   5  18       89.66      191.44     70.82 o
   0   6  18      563.67      607.82     85.25 o
   1   6  18      358.84      401.73     61.79 o
   2   6  18      261.19      290.31     49.27 o
   3   6  18      218.99      123.99     42.70 o
   4   6  18     1048.20     1108.96     77.60 o
   5   6  18      268.46      206.14     53.64 o
   6   6  18       45.72       54.16     47.15 o
   7   6  18       29.86       16.14     65.07 o
   8   6  18       25.49       16.48     68.73 o
   1   7  18      229.72      236.44     57.03 o
   2   7  18       24.32       47.34     45.78 o
   3   7  18       14.01       47.91     41.63 o
   4   7  18        0.02        7.74     42.69 o
   5   7  18      140.72      161.02     63.22 o
   6   7  18       43.25       57.13     57.11 o
   0   8  18       27.70      113.96    123.75 o
   1   8  18       23.80        9.96     85.39 o
   2   8  18        5.83       43.50     49.38 o
   1   1  19      591.16      512.92     41.24 o
   2   1  19       38.41       71.87     25.13 o
   3   1  19     1314.18     1355.36     59.65 o
   4   1  19      581.70      533.75     44.97 o
   5   1  19     2493.08     2461.60     78.79 o
   6   1  19      196.47      167.80     38.67 o
   7   1  19      735.29      787.21     74.31 o
   8   1  19      493.49      530.27     84.93 o
   9   1  19      116.43       73.53     60.84 o
  10   1  19        0.35       59.69     57.21 o
  11   1  19      284.31      268.37     91.47 o
   0   2  19     8128.02     8128.47    145.65 o
   1   2  19      290.59      316.85     34.93 o
   2   2  19      177.95      128.35     25.11 o
   3   2  19      124.72      112.44     30.08 o
   4   2  19      695.11      781.69     71.02 o
   5   2  19      175.01      131.55     59.87 o
   6   2  19        4.03       70.55     46.63 o
   7   2  19      125.29       86.69     47.07 o
   8   2  19      614.35      636.24     83.26 o
   9   2  19      565.62      601.02     90.45 o
  10   2  19        0.33       59.71     59.22 o
  11   2  19       54.58       18.03     64.82 o
   1   3  19     3402.98     3115.87    126.25 o
   2   3  19      625.18      684.11     54.54 o
   3   3  19     9392.86     9317.67    178.42 o
   4   3  19     1748.61     1648.34     79.93 o
   5   3  19     8963.85     8833.83    168.59 o
   6   3  19      827.05      967.58     81.45 o
   7   3  19     2880.74     2853.94    142.29 o
   8   3  19      679.15      712.90     79.25 o
   9   3  19     1448.20     1445.41    123.89 o
  10   3  19       66.32       11.29     60.11 o
  11   3  19     1094.90     1107.06    122.76 o
   0   4  19     6318.63     6653.66    194.77 o
   1   4  19        2.12       30.77     26.72 o
   2   4  19      676.71      725.09     58.90 o
   3   4  19      326.37      378.99     50.41 o
   4   4  19     1445.06     1368.26     86.24 o
   5   4  19      172.50      151.31     46.26 o
   6   4  19     1428.31     1591.63     98.64 o
   7   4  19       30.32       -5.68     41.09 o
   8   4  19      457.17      461.88     70.75 o
   9   4  19      580.54      683.42     95.12 o
  10   4  19      100.45      133.96     63.05 o
   1   5  19     4623.75     4657.69    127.01 o
   2   5  19     1819.34     1783.18     88.25 o
   3   5  19     9729.78     9472.52    175.28 o
   4   5  19      393.78      371.31     72.13 o
   5   5  19     5380.01     5500.25    173.18 o
   6   5  19     1254.33     1057.81    116.03 o
   7   5  19     1949.16     2042.23    159.03 o
   8   5  19       69.88       48.95     63.71 o
   9   5  19     1784.65     1837.16    182.73 o
   0   6  19     3358.59     3515.60    201.45 o
   1   6  19      510.78      478.51     64.77 o
   2   6  19       12.07       12.43     36.30 o
   3   6  19      249.55      239.30     49.37 o
   4   6  19        1.04       -7.74     37.34 o
   5   6  19       12.30       19.31     58.05 o
   6   6  19     1210.81     1220.72    100.41 o
   7   6  19       15.22       -2.37     60.91 o
   1   7  19     2766.66     2621.07    143.22 o
   2   7  19     1369.56     1190.78    110.94 o
   3   7  19     2929.75     3019.00    136.80 o
   4   7  19       18.63      -39.70     42.21 o
   5   7  19     1897.00     1993.92    135.64 o
   0   0  20      192.14      246.48     86.11 o
   1   0  20     8935.59     8993.79    241.06 o
   2   0  20     6415.30     6425.01    172.57 o
   3   0  20     5943.13     6175.76    210.51 o
   4   0  20     5193.31     5661.71    154.45 o
   5   0  20    14575.83    14084.81    250.98 o
   6   0  20     4620.21     4338.94    146.75 o
   7   0  20      832.19     1054.85    106.54 o
   8   0  20      155.62      133.87     82.54 o
   9   0  20     1300.70     1391.37    191.35 o
  10   0  20      563.59      887.89    148.51 o
  11   0  20     1513.92     1429.78    191.45 o
   1   1  20    46111.19    45917.34    402.82 o
   2   1  20      146.82      170.05     31.10 o
   3   1  20       33.17       58.45     33.66 o
   4   1  20       44.88       77.49     30.64 o
   5   1  20    12343.03    11969.11    163.37 o
   6   1  20      151.81      259.00     42.77 o
   7   1  20    32752.19    32396.88    356.48 o
   8   1  20      448.79      501.14     83.20 o
   9   1  20     1818.37     1814.28    131.91 o
  10   1  20      924.87      957.94    131.46 o
  11   1  20       68.38       55.40     70.51 o
   0   2  20     2381.21     2502.83    103.64 o
   1   2  20    12225.17    12156.60    139.82 o
   2   2  20      463.91      565.37     47.69 o
   3   2  20      915.98      888.89     51.94 o
   4   2  20     6313.89     6291.09    136.72 o
   5   2  20    10748.33    10766.13    185.75 o
   6   2  20      996.41     1075.39     75.40 o
   7   2  20      170.16      226.56     56.90 o
   8   2  20      188.49      228.16     85.21 o
   9   2  20      983.88     1021.21    109.33 o
  10   2  20      375.21      493.64     88.62 o
  11   2  20     1452.04     1729.34    158.46 o
   1   3  20    23018.91    22838.23    234.45 o
   2   3  20     1041.81     1066.94     80.29 o
   3   3  20      349.07      308.40     50.02 o
   4   3  20        8.73       59.25     39.33 o
   5   3  20     2343.33     2242.19     95.31 o
   6   3  20        3.92       -5.94     36.81 o
   7   3  20    13917.74    13580.03    252.97 o
   8   3  20       11.72      131.65     52.77 o
   9   3  20     1260.82     1350.45    121.96 o
  10   3  20      417.21      452.56     87.29 o
   0   4  20      141.38      115.60     64.95 o
   1   4  20     2310.30     2398.32     92.53 o
   2   4  20      928.70      995.62     72.46 o
   3   4  20       40.99       52.46     46.91 o
   4   4  20      160.44      169.07     47.52 o
   5   4  20     5874.58     5778.77    158.24 o
   6   4  20      119.28       60.05     42.31 o
   7   4  20       36.04       25.88     47.77 o
   8   4  20       35.96       33.61     49.02 o
   9   4  20      328.30      287.49     78.85 o
   1   5  20     6367.91     6407.12    240.63 o
   2   5  20      272.99      192.19     44.69 o
   3   5  20       84.37       91.42     40.66 o
   4   5  20      403.42      313.73     64.63 o
   5   5  20      411.46      373.67     62.36 o
   6   5  20      105.14      160.00     55.31 o
   7   5  20     1919.08     2167.31    137.86 o
   8   5  20        7.93       93.95     60.84 o
   0   6  20        1.18       35.27     54.40 o
   1   6  20       55.25       69.90     48.00 o
   2   6  20        3.16       13.53     45.78 o
   3   6  20       16.30      -19.87     36.93 o
   4   6  20        1.22       79.20     48.63 o
   5   6  20      786.16      724.60     79.65 o
   6   6  20      178.41      163.77     55.69 o
   7   6  20       53.47       69.10     51.06 o
   1   7  20      244.42      276.72     61.94 o
   2   7  20       25.82       68.86     51.46 o
   3   7  20      178.68      183.36     68.32 o
   4   7  20        3.20       39.17     53.15 o
   1   1  21        2.41       89.17     27.15 o
   2   1  21     1440.68     1493.39     65.95 o
   3   1  21       48.26       20.07     28.72 o
   4   1  21      452.50      397.03     43.14 o
   5   1  21      142.97      112.91     36.48 o
   6   1  21       45.16       16.03     34.75 o
   7   1  21        1.36       -0.62     38.34 o
   8   1  21        3.83       36.36     46.51 o
   9   1  21        1.78      -27.81     54.70 o
  10   1  21       12.45       -9.18     61.23 o
  11   1  21       27.73       44.23     67.94 o
   0   2  21     2815.62     2896.99    111.23 o
   1   2  21      116.73       88.84     27.24 o
   2   2  21     2764.57     2827.46     84.56 o
   3   2  21      313.14      348.66     48.52 o
   4   2  21      162.37      197.78     57.19 o
   5   2  21      114.90      180.75     42.46 o
   6   2  21     2866.81     2801.46    126.51 o
   7   2  21      107.23      155.65     48.63 o
   8   2  21     2451.01     2356.02    141.99 o
   9   2  21        4.99       23.18     54.04 o
  10   2  21        4.92       43.60     59.77 o
   1   3  21        4.56        9.56     28.95 o
   2   3  21     2365.50     2441.16     83.16 o
   3   3  21       74.85       58.19     41.07 o
   4   3  21      162.57      171.23     47.34 o
   5   3  21       48.68       33.42     40.59 o
   6   3  21     1710.66     1661.26     91.72 o
   7   3  21       63.42       18.96     40.59 o
   8   3  21       23.23       56.73     51.66 o
   9   3  21      143.82      167.61     69.05 o
  10   3  21        0.40        6.86     60.39 o
   0   4  21    17695.49    17354.00    378.75 o
   1   4  21      169.60      195.50     43.81 o
   2   4  21     1069.99     1119.34     71.41 o
   3   4  21       11.70       27.60     43.35 o
   4   4  21      751.50      782.64     73.60 o
   5   4  21       92.11      124.13     47.61 o
   6   4  21     5032.60     5003.00    155.64 o
   7   4  21        0.32       19.29     44.75 o
   8   4  21     2921.77     3144.85    143.39 o
   9   4  21       25.36       36.22     62.91 o
   1   5  21       14.96       95.32     40.31 o
   2   5  21      910.80     1016.19     83.56 o
   3   5  21      386.97      504.42     66.12 o
   4   5  21      239.86      278.00     57.73 o
   5   5  21        1.78       78.77     44.82 o
   6   5  21     1642.86     1576.49    105.89 o
   7   5  21       97.77      101.29     51.90 o
   8   5  21       63.52       45.11     56.76 o
   0   6  21     6726.42     6783.28    310.90 o
   1   6  21       35.90       55.15     47.94 o
   2   6  21     2808.92     2590.09    122.59 o
   3   6  21       20.83       72.15     51.45 o
   4   6  21       11.62        1.84     44.27 o
   5   6  21        2.13       17.60     49.31 o
   6   6  21     2683.74     2765.16    136.54 o
   1   7  21      247.86      210.84     61.62 o
   2   7  21      453.55      401.42     81.90 o
   3   7  21       49.55       25.90     54.67 o
   0   0  22       17.12      109.38     93.38 o
   1   0  22     9553.99     9534.61    383.89 o
   2   0  22    14063.73    13762.72    235.24 o
   3   0  22      979.32     1162.52     84.84 o
   4   0  22     8074.76     8183.08    192.36 o
   5   0  22    11562.28    11267.90    234.88 o
   6   0  22     1770.35     1751.30    108.67 o
   7   0  22      450.01      636.18     89.77 o
   8   0  22     2786.76     2284.74    148.10 o
   9   0  22     1241.96     1245.59    315.44 o
  10   0  22     2014.64     1803.36    199.50 o
   1   1  22    25332.53    24785.46    243.02 o
   2   1  22      439.56      456.95     52.49 o
   3   1  22      138.41      131.64     32.53 o
   4   1  22      113.89      133.78     33.85 o
   5   1  22     1846.19     1980.24     77.94 o
   6   1  22       24.63       71.79     41.24 o
   7   1  22    15214.25    15676.14    246.29 o
   8   1  22     2211.93     2323.81    121.86 o
   9   1  22      658.77      949.49     93.20 o
  10   1  22      151.04      168.01     72.18 o
   0   2  22     3813.18     3800.49    126.87 o
   1   2  22     4728.78     4667.01    111.64 o
   2   2  22     3752.21     3847.17     90.02 o
   3   2  22     1127.04     1255.92     74.48 o
   4   2  22     8387.66     8282.40    180.52 o
   5   2  22     8724.22     8789.55    173.70 o
   6   2  22      661.39      612.38     65.81 o
   7   2  22      267.67      320.17     57.46 o
   8   2  22     1704.83     1610.95    109.07 o
   9   2  22     1083.80     1076.20    124.13 o
  10   2  22     1932.30     1894.69    146.51 o
   1   3  22    10768.25    10994.31    165.81 o
   2   3  22     1940.52     1841.96     88.28 o
   3   3  22      561.95      592.42     65.31 o
   4   3  22      316.07      192.25     70.80 o
   5   3  22      857.81      904.38     81.60 o
   6   3  22      259.40      192.04     53.55 o
   7   3  22     5965.66     5962.13    156.89 o
   8   3  22      675.85      594.61     70.31 o
   9   3  22      234.91      264.62     76.84 o
   0   4  22     1160.70     1203.90    108.35 o
   1   4  22     1844.75     2094.72     92.49 o
   2   4  22     3205.79     3372.38    142.31 o
   3   4  22      282.08      275.91     95.83 o
   4   4  22     1146.04     1080.91     92.16 o
   5   4  22     2600.05     2464.32    117.40 o
   6   4  22      273.56      313.70     76.40 o
   7   4  22       61.71       81.19     50.16 o
   8   4  22      352.15      339.41     67.76 o
   1   5  22     1021.40     1121.84     89.71 o
   2   5  22      309.63      312.16     65.26 o
   3   5  22      442.04      445.22     90.63 o
   4   5  22      180.77      145.88     49.22 o
   5   5  22        2.69       73.55     46.93 o
   6   5  22        0.51        9.77     46.23 o
   7   5  22     1147.38     1109.62    100.57 o
   0   6  22       61.52       66.96     65.72 o
   1   6  22      469.15      518.89     71.69 o
   2   6  22      667.14      495.33     86.53 o
   3   6  22       43.67       37.06     51.49 o
   4   6  22      281.73      206.11     58.46 o
   5   6  22      350.89      321.04     67.33 o
   1   7  22       32.81       21.18     53.47 o
   2   7  22       17.43      178.93    134.20 o
   1   1  23      644.59      687.19     56.11 o
   2   1  23        2.08       48.11     30.56 o
   3   1  23     1161.46     1263.13     68.28 o
   4   1  23       10.78       58.90     31.51 o
   5   1  23      482.62      539.38     52.38 o
   6   1  23      242.97      242.72     52.31 o
   7   1  23      195.55      199.86     50.35 o
   8   1  23      106.42       83.04     50.98 o
   9   1  23      186.85      277.39     66.34 o
  10   1  23       12.09       27.76     56.24 o
   0   2  23     4438.19     4418.23    138.83 o
   1   2  23      202.24      183.46     36.50 o
   2   2  23       13.58       83.03     35.13 o
   3   2  23      138.40      149.19     42.93 o
   4   2  23      343.41      271.14     53.15 o
   5   2  23       76.02       10.99     42.22 o
   6   2  23       68.95       75.78     43.38 o
   7   2  23      101.56      108.50     46.47 o
   8   2  23      253.61      303.07     64.57 o
   9   2  23      153.64      146.35     58.66 o
   1   3  23     3318.65     3480.26    120.05 o
   2   3  23      492.60      494.00     55.58 o
   3   3  23     6310.83     6399.45    161.39 o
   4   3  23      494.05      344.91     59.27 o
   5   3  23     2841.22     2732.34    121.50 o
   6   3  23      516.68      656.76     77.16 o
   7   3  23      822.90      799.98     84.65 o
   8   3  23      119.78      146.84     52.89 o
   9   3  23     1296.15     1529.18    115.67 o
   0   4  23     1834.68     1888.13    131.10 o
   1   4  23      441.33      375.47     55.24 o
   2   4  23      387.58      345.63     66.82 o
   3   4  23      112.95      133.38     54.53 o
   4   4  23      718.41      717.30    113.71 o
   5   4  23       33.66      167.18     52.68 o
   6   4  23      335.34      314.92     60.74 o
   7   4  23      158.67      232.64     59.47 o
   8   4  23      529.73      488.81     74.61 o
   1   5  23     3149.06     3296.83    125.70 o
   2   5  23     1297.82     1306.94    108.47 o
   3   5  23     6301.38     6342.24    210.36 o
   4   5  23      235.80      242.45     57.98 o
   5   5  23     2966.18     2706.38    130.51 o
   6   5  23      645.26      704.64     94.04 o
   0   6  23     1145.21     1397.60    131.88 o
   1   6  23      137.49      205.29     59.15 o
   2   6  23       37.60       24.06     54.41 o
   3   6  23      112.31       87.82     71.03 o
   4   6  23       68.71      158.66     66.74 o
   0   0  24      918.22     1373.74    179.92 o
   1   0  24     4184.43     4094.59    193.52 o
   2   0  24    10421.77    10339.76    250.11 o
   3   0  24     2336.40     2540.39    118.02 o
   4   0  24    15841.36    15827.32    280.09 o
   5   0  24     2579.96     2581.24    136.27 o
   6   0  24      103.37      250.19     63.25 o
   7   0  24        7.23       84.19     63.15 o
   8   0  24     1195.35     1579.21    288.82 o
   9   0  24     2084.76     2303.60    642.16 o
   1   1  24      620.26      564.94     63.85 o
   2   1  24     5939.10     5923.33    124.45 o
   3   1  24    14887.22    14851.31    200.55 o
   4   1  24      242.22      287.22     46.23 o
   5   1  24     5234.33     5294.14    129.27 o
   6   1  24      142.60      169.23     47.92 o
   7   1  24        8.04       30.41     40.05 o
   8   1  24     2857.46     2819.69    136.41 o
   9   1  24     1053.40     1056.37     97.59 o
   0   2  24       27.28       75.41     52.05 o
   1   2  24     2813.67     2899.36    100.02 o
   2   2  24     8115.39     8175.97    177.62 o
   3   2  24     1275.96     1434.72     81.47 o
   4   2  24     9088.88     9223.76    198.26 o
   5   2  24     1633.28     1730.86    102.32 o
   6   2  24      226.46      256.56     82.98 o
   7   2  24        4.24      -12.41     40.98 o
   8   2  24      439.24      448.30     72.01 o
   9   2  24     1456.38     1619.01    136.88 o
   1   3  24      234.83      195.21     76.74 o
   2   3  24     2213.04     2296.77    123.10 o
   3   3  24     8114.57     7781.25    385.03 o
   4   3  24      213.47      200.86     51.80 o
   5   3  24     3241.32     3227.54    133.33 o
   6   3  24       45.56       92.44     51.28 o
   7   3  24        8.52        5.88     45.04 o
   8   3  24     1896.46     1881.04    129.19 o
   0   4  24       53.90       80.56     57.55 o
   1   4  24      749.73      798.51     99.54 o
   2   4  24     1214.66     1112.52    100.62 o
   3   4  24      331.28      482.76     75.16 o
   4   4  24     3030.14     3084.57    168.62 o
   5   4  24      436.91      466.34     84.81 o
   6   4  24        0.58        0.63     44.07 o
   7   4  24       31.62        5.59     50.67 o
   1   5  24       62.14       70.63     47.20 o
   2   5  24      421.80      403.13     72.11 o
   3   5  24     2187.42     2237.40    134.80 o
   4   5  24      147.90      153.09     61.67 o
   5   5  24      703.24      727.86     84.49 o
   6   5  24        0.12       34.52     54.49 o
   0   6  24      289.41      230.81     81.16 o
   1   6  24      143.62      106.65     59.41 o
   2   6  24       11.11      -16.89     57.28 o
   3   6  24       84.22       19.72     62.44 o
   1   1  25        2.99      -39.87     39.87 o
   2   1  25       38.88       44.48     40.25 o
   3   1  25      386.74      466.59     51.75 o
   4   1  25        3.33       45.57     36.06 o
   5   1  25      166.83      150.47     47.21 o
   6   1  25        8.58       -0.34     41.34 o
   7   1  25       22.45       11.10     41.63 o
   8   1  25       49.70       65.30     55.39 o
   9   1  25       20.46      151.72     80.61 o
   0   2  25      307.42      251.09     85.61 o
   1   2  25      316.17      394.65    104.69 o
   2   2  25     1528.07     1478.84     96.28 o
   3   2  25       83.55       12.70     42.73 o
   4   2  25     2446.56     2480.70    114.84 o
   5   2  25      113.82      115.39     50.78 o
   6   2  25      660.28      768.46     82.29 o
   7   2  25       69.78      108.77     53.50 o
   8   2  25      254.18      275.88     66.26 o
   1   3  25       13.32       43.29     42.06 o
   2   3  25      395.13      324.54     64.82 o
   3   3  25     2062.10     2063.45    121.99 o
   4   3  25        7.33       83.68     45.35 o
   5   3  25      435.11      448.80     67.41 o
   6   3  25       21.71      130.59     54.65 o
   7   3  25       51.37      123.50     55.62 o
   0   4  25     1090.60     1095.26    196.25 o
   1   4  25      533.51      519.46     68.44 o
   2   4  25     2721.62     2630.44    216.49 o
   3   4  25      287.90      374.40     77.91 o
   4   4  25     4065.79     4032.40    169.22 o
   5   4  25      277.55      292.87     61.04 o
   6   4  25     1314.55     1234.72    102.55 o
   1   5  25        7.47        5.84     44.68 o
   2   5  25      603.46      525.35     97.42 o
   3   5  25     1455.17     1625.02    124.14 o
   4   5  25       13.35       -5.22     58.56 o
   5   5  25      215.18      197.84     74.55 o
   0   6  25      874.99      906.31    119.92 o
   1   6  25      431.10      310.53    141.71 o
   0   0  26    12469.60    12200.32    481.95 o
   1   0  26     1031.63     1122.32    289.31 o
   2   0  26      483.73      709.91    112.44 o
   3   0  26     1340.38     1622.79    123.88 o
   4   0  26      513.21      629.35    104.16 o
   5   0  26        0.74       40.13     52.16 o
   6   0  26     5787.09     5698.59    186.76 o
   7   0  26       34.34      157.92     93.38 o
   8   0  26     1996.40     2264.22    260.10 o
   1   1  26     4416.87     4511.60    150.76 o
   2   1  26     5706.42     6041.59    174.13 o
   3   1  26     9829.72     9721.08    182.46 o
   4   1  26     1517.18     1625.34     91.12 o
   5   1  26     6047.17     6261.06    158.38 o
   6   1  26     2574.97     2519.15    124.97 o
   7   1  26      625.65      659.59     73.60 o
   8   1  26      547.13      557.77     78.10 o
   0   2  26    11723.08    11627.42    698.38 o
   1   2  26      509.66      504.54     84.99 o
   2   2  26      213.74      256.37     55.69 o
   3   2  26      880.21      985.58     81.89 o
   4   2  26      301.13      281.86     58.51 o
   5   2  26       16.12       83.10     46.17 o
   6   2  26     3708.56     3633.15    151.05 o
   7   2  26       14.71       60.76     64.20 o
   1   3  26     1242.07     1335.25    118.03 o
   2   3  26     1934.37     1935.35    120.19 o
   3   3  26     3996.53     3735.46    158.03 o
   4   3  26      939.10      826.96     94.31 o
   5   3  26     2492.63     2508.76    124.69 o
   6   3  26     1222.22     1257.42    154.77 o
   7   3  26      421.29      496.48    101.60 o
   0   4  26     4903.12     4430.74    222.45 o
   1   4  26      158.60      168.62     53.84 o
   2   4  26      203.38      240.39     65.81 o
   3   4  26      119.82       97.77     61.01 o
   4   4  26      186.57      157.81     65.57 o
   5   4  26       51.77       58.67     60.37 o
   1   5  26       12.56       64.88     63.30 o
   2   5  26      360.19      283.39     73.65 o
   3   5  26      363.28      363.20     82.93 o
   1   1  27      776.66      833.00     84.81 o
   2   1  27       18.25       -9.53     43.84 o
   3   1  27       57.38       26.84     44.61 o
   4   1  27        3.98       49.00     41.14 o
   5   1  27       23.63       84.06     44.98 o
   6   1  27        9.33       13.86     49.69 o
   7   1  27      188.58      308.36     67.81 o
   0   2  27      389.67      507.09    147.92 o
   1   2  27      178.86      249.77     74.14 o
   2   2  27      222.62      144.96     68.16 o
   3   2  27        2.98       24.21     46.67 o
   4   2  27      371.94      414.76     74.78 o
   5   2  27      753.08      885.49     88.19 o
   6   2  27      189.58      125.00     57.17 o
   7   2  27        4.77       85.67     51.36 o
   1   3  27     4000.83     3807.55    176.81 o
   2   3  27       59.64       21.35     53.14 o
   3   3  27      162.59      169.50     61.47 o
   4   3  27       14.63       14.23     53.51 o
   5   3  27      353.99      352.75     77.02 o
   6   3  27       14.90      125.39     54.30 o
   0   4  27      261.26      249.63     93.74 o
   1   4  27      312.99      368.05     84.04 o
   2   4  27      593.88      436.34     84.65 o
   3   4  27       10.81       45.37     58.47 o
   4   4  27      550.47      631.05     89.51 o
   1   5  27     3301.26     3289.34    185.52 o
   0   0  28    22427.79    22380.93    698.59 o
   1   0  28       35.82       56.01     75.47 o
   2   0  28     2335.07     2288.83    177.07 o
   3   0  28        0.43       65.91     73.86 o
   4   0  28      170.65      272.47     76.03 o
   5   0  28       10.99       64.40     65.07 o
   6   0  28     7787.47     8622.06    353.37 o
   1   1  28      382.51      394.48     69.11 o
   2   1  28     3866.80     3905.39    153.07 o
   3   1  28      814.91      729.01    104.87 o
   4   1  28     1062.07     1041.99    103.44 o
   5   1  28        1.26       28.98     50.58 o
   6   1  28     2465.73     2565.68    131.16 o
   0   2  28    13281.60    13785.51    568.86 o
   1   2  28       55.65       82.95     66.80 o
   2   2  28     2370.49     2672.59    160.43 o
   3   2  28        0.32        9.91     50.10 o
   4   2  28        5.42       47.61     52.21 o
   5   2  28       21.97       74.39     56.12 o
   6   2  28     5682.17     6093.56    245.55 o
   1   3  28      320.49      292.77    102.36 o
   2   3  28     1764.70     1847.38    141.36 o
   3   3  28      280.42      258.77     69.16 o
   4   3  28      802.14      963.75    196.96 o
   5   3  28       99.33       50.52     58.22 o
   0   4  28     4943.63     4683.73    378.53 o
   1   4  28       38.96       64.35     66.67 o
   2   4  28      387.90      450.82     91.31 o
   3   4  28       22.90       48.71     64.60 o
   1   1  29      500.18      508.43     77.96 o
   2   1  29        5.45       -3.45     62.01 o
   3   1  29       14.36      -22.77     60.99 o
   4   1  29       19.85       49.24     65.76 o
   5   1  29       69.86       75.88     63.04 o
   0   2  29      207.70      146.28    130.28 o
   1   2  29       39.24      -60.99    118.04 o
   2   2  29      308.82      312.48     85.81 o
   3   2  29       13.75       99.01     68.88 o
   4   2  29      511.07      506.83    141.06 o
   1   3  29     1751.64     1737.55    273.65 o
   2   3  29       18.67      -16.43     69.58 o
   3   3  29       31.23      -13.00     64.05 o
   0   0  30     2020.66     2699.27    287.04 o
   1   0  30     1072.60      817.33    131.29 o
   2   0  30       44.95       57.26     88.73 o
   3   0  30      491.46      383.93    108.29 o
   4   0  30     1991.99     2015.23    184.92 o
   1   1  30     2061.25     1926.70    124.57 o
   2   1  30     2160.23     2145.42    167.94 o
   3   1  30     5740.35     5078.56    212.30 o
   4   1  30      307.52      100.47     72.55 o
   0   2  30     1868.43     1964.52    259.93 o
   1   2  30      622.84      524.24    151.67 o
   2   2  30      198.02      121.11    124.08 o
   3   2  30      141.65      143.47    122.57 o
   1   1  31       15.78      -64.08     66.32 o
 
